# Supplementary material for: Variations of cannabis-related adverse mental health and addiction outcomes across adolescence and adulthood: A scoping review
Source: Front Psychiatry. 2022 Oct 10;13:973988. doi: 10.3389/fpsyt.2022.973988 (PMC9590692; doi:10.3389/fpsyt.2022.973988)
Supplement: Supplementary file 1 [file Table_2.XLSX]

## Sheet: Ado vs Adults
Table S1. Comparison of cannabis adverse mental health and addiction effects in adolescents and adults
Study		Country	Design	Sample size	Age (y/o)	Cannabis use definition	Outcome	Results
Psychotic symptoms
	Albertella et al., 2018	Australia	Cohort study	155 participants	14-24	Lifetime use (self-report)	Schizotypy (short form OLIFE)	Younger (15-20 y/o) frequent cannabis users showed increased while older (≥21 y/o) frequent users showed reductions in negative schizotypy over time. Younger occasional users showed reduced negative schizotypy (p=0.009).
	Kelley et al., 2016	USA	Cross-sectional	210 participants	Mean (SD) 23.9 (4.9)	Lifetime (self-report)	Age of onset of prodomal symptoms and first psychotic episode (SOSI)	Daily cannabis use during early adolescence (12-14 y/o) multiplied the rate at which psychosis onset progresses by 1.57 (HR=1.08, [1.08]ln365=1.57, p=0.76). This rate is tripled (HR=1.22, [1.22]ln365=3.23, p=0.11) in late adolescence (15-17 y/o) and doubled (HR=1.13, [1.13]n365=2.06, p<0.0005) in adulthood (>17 y/o).
	Mokrysz et al., 2020	United Kingdom	Randomized controlled trial	40 participants	Mean (SD) 21.3 (0.8)	Lifetime, recent (self-report with urinalysis), acute administration of THC (8 mg) or placebo	Cannabis-induced psychotic-like effects (PSI, including thought distortion, paranoia, perceptual distortion, manic experience, cognitive disorganization, anhedonia) and speech illusion (WNT)	Cannabis-induced psychotic-like effects (PSI, including thought distortion, paranoia, perceptual distortion, manic experience, cognitive disorganization, anhedonia) and speech illusion (WNT)
	Mokrysz et al., 2016	United Kingdom	Randomized controlled trial	40 participants	Mean (SD) 21.3 (0.8)	Lifetime, recent (self-report with urinalysis), acute administration of THC (8 mg) or placebo	Cannabis-induced psychotic-like effects (PSI)	Compared with placebo, acute THC (8 mg) exposure increased only some psychotic-like effects. For example, it did not increase thought distortion (all p≥0.076, all η2 p≤0.08) but increased perceptual distortion, manic experience and cognitive disorganization (all p≤0.001, all η2 p≥0.27) similarly in adults and adolescents. However, adults reported greater cognitive disorganization (p=0.009, η2 p=0…
Anxiety
	Morkrysz et al., 2016	United Kingdom	Randomized controlled trial	40 participants	Mean (SD) 21.3 (0.8)	Lifetime, recent (self-report with urinalysis), acute administration of THC (8 mg) or placebo	Cannabis-induced anxious effect	While adolescents rated their feeling of anxiety similarly following exposure to THC (8 mg) and placebo (p=0.516, η2 p=0.01), adults rated their feeling of anxiety higher after exposure to THC (8 mg) compared with placebo (p=0.001, η2 p=0.25; drug x group interaction F[1,38]=4.272, p=0.046, η2 p=0.10).
Suicidality
	Levine et al., 2017	USA	Review	NA	NA	NA	Suicidality	Adolescent cannabis users are at higher risk of later suicidality.
Cannabis use and cannabis use disorder
	Chen et al., 1997	USA	Cross-sectional	9284 participants	Including >12	Past year (self-report)	Cannabis dependence (NHSDA, DSM-IV)	The prevalence of cannabis dependence was twice higher in adolescent (12-17 y/o, 13.0%, 95% CI= 10.3-15.7%) than adult (≥18 y/o, 6.5%, 95% CI=5.5-7.5%, mean difference=6.5%, p<0.01) cannabis users. This was also true for near-daily cannabis users (adolescents: 40.1%; adults: 17.8%) in which the prevalence of cannabis dependence declined with age (18-25 y/o: 21.2%, 26-34 y/o: 18.5%, ≥35 y/o: 14.3%…
	Chen and Anthony, 2003	USA	Cross-sectional	2628 participants	Including >12	Past year (self-report)	Past-year clinical symptoms of cannabis dependence (DSM-IV) and cannabis use duration (self-report)	Adolescent (12-17 y/o) cannabis users had (OR) 2.1 times the odds (95% CI=1.7-2.4) to report clinical features of cannabis dependence compared with adult (≥18 y/o) cannabis users (p<0.01). Adolescent cannabis users had (OR) 2.5 times the odds (95% CI=1.6-3.7) of being unable to cut down compared with adult cannabis users (p<0.01). Adolescent cannabis users had (OR) 2.6 times the odds (95% CI=1.8-…
	Dierker et al., 2017	USA	Cross-sectional	9697 participants	Range 12-21	Past month (self-report)	Cannabis use disorder symptoms (NSDUH, DSM-V)	Younger adolescents (12-15 y/o) had increased odds of experiencing six (out of eight) cannabis use disorder symptoms compared with late adolescents and young adults (16-21 y/o), including being unable to cut down (OR=1.9, 95% CI=1.23-3.00, p<0.001), spending time on searching, acquiring and recovering from cannabis (OR=1.3, 95% CI=1.06-1.55, p<0.05), continuing using despite harms (OR=2.1, 95% CI…
	Hawke et al., 2018	Canada	Cross-sectional	1378 participants	Mean (SD) 19.6 (2.5), range 14-24	Lifetime (self-report)	Cannabis use frequency (AADIS)	Adolescents (14-17 y/o) were more likely to use cannabis at very high frequency, i.e. daily or more often (57% vs 47%, χ2 [1,1229]=7.92, p<0.005) and at high frequency, i.e. weekly or more often (χ2 [1,1229]=16.11, p<0.001) compared with young adults (18-24 y/o).
	Morkrysz et al., 2016	United Kingdom	Randomized controlled trial	40 participants	Mean (SD) 21.3 (0.8)	Lifetime, recent (self-report with urinalysis), acute administration of THC (8 mg) or placebo	Cannabis-induced subjective effects (feeling stoned, feeling high, feeling drug effect, liking drug effect, feeling alert, feeling anxious, feeling paranoid, having dry mouth, enhanced colour perception, enhanced sound perception, want to have food, want to have cannabis)	While both adolescents and adults felt more stoned after THC (8 mg) compared with placebo exposure, the subjective feeling of being stone was higher in adults (p<0.001, η2 p=0.78) than in adolescents (p<0.001, η2 p=0.65, drug x group interaction F[1,38]=4.893, p=0.033, η2 p=0.11). Similarly, the feeling of drug effect was higher in adults than in adolescents following THC (p=0.017, η2 p=0.14) com…
	Wu et al., 2014	USA	Cross-sectional	394 400 participants	Including >12	Past year (self-report)	Cannabis use disorder (DSM-IV)	When adjusting for age, sex, family income, government assistance, county type, residential stability, major depressive disorder, arrest history, nicotine and alcohol dependences and survey year, the odds of having a cannabis use disorder decreased with age. Compared with adolescents (12-17 y/o), young adults (18-25 y/o) had (aOR) 0.80 times these odds (95% CI=0.75-0.84, p<0.05), adults (26-34 y/…
	Zeiger et al., 2012	USA	Cross-sectional	3853 participants	Mean (SD) 20.6 (3.8)	Lifetime, past year (self-report)	Positive (relaxation, sociability, creativity, euphoria, energy, increased sex drive) and negative (laziness, drowsiness, difficulty concentrating, dizziness, nausea) subjective experience of cannabis use	Younger (<17 y/o) cannabis users scored lower on the negative scale (mean [SD]=1.75 [1.30] vs. 2.04 [1.35], p<0.001) but similarly on the positive scale (mean [SD]=2.94 [1.72] vs. 2.96 [1.59], p>0.05) of subjective cannabis experience compared with older (≥17 y/o) cannabis users.
Substance use disorders
	Levine et al., 2017	USA	Review	NA	NA	NA	Addiction	Adolescent cannabis users are at higher risk of later addiction.
	Wang et al., 2016	USA	Cross-sectional	51993 participants	Including >12	Past month (self-report)	Nicotine dependence (NDSS, FT - TTFC)	The odds of nicotine dependence determined with the NDSS were significantly higher in current cannabis users and lifetime cannabis users compared with non-users among adolescents (12–17 y/o; current: OR=2.9, 95% CI=1.27-6.64; lifetime: OR=3.54; 95% CI=1.47–2.39, p=0.0016); young adults (18–25 y/o; current: OR=1.42, 95% CI=1.14-1.77; lifetime: OR=1.46; 95% CI=1.16–1.85, p=0.0042); adults (26–34 y/…
Other
	Hawke et al., 2018	Canada	Cross-sectional	1378 participants	Mean (SD) 19.6 (2.5), range 14-24	Lifetime (self-report)	Internalizing (e.g. depression, anxiety) and externalizing (e.g. ADHD) disorders (GAIN-SS) and items related to eating concerns, traumatic stress, distorted thinking, overuse of videogames and internet and gambling concerns (GAIN)	Among lifetime cannabis users, young adults (18-24 y/o) were more likely to screen positive for an internalizing disorder than adolescents (14-17 y/o, 86% vs. 72%, χ2[1, 1216]=29.99, p<0.001). Moreover, young adults were also more likely than adolescents to have disturbed memories or dreams (70% vs. 58%, χ2[1, 1216]=13.31, p<0.001). However, adolescents were more likely to screen positive for an …
	Levine et al., 2017	USA	Review	NA	NA	NA	Psychiatric disorders	Adolescent cannabis users are at higher risk of later psychiatric morbidity.
AADIS, Adolescent Alcohol and Drug Involvement Questionnaire; ADHD, attention deficit hyperactivity disorder; aOR, adjusted odds ratio; CI, confidence interval; CIDI, Composite International Diagnostic Interview; DISC, diagnostic interview schedule of children; DSM-IV, Diagnostic and Statistical Manual of Mental Disorders 4th edition; DSM-V, DSM 5th edition; FT, Fagerstrom test; GAIN, Global Appr…

## Sheet: Age at first use
Table S2. Relationship between age at first cannabis use and its adverse mental health and addiction effects
Study		Country	Design	Sample size	Age (y/o)	Cannabis use definition	Outcome	Results
Psychosis and related disorders
	Agrawal et al., 2011	USA	Case-Control	1761 participants	Not reported	Lifetime (self-report)	First episode psychosis (DSM-IV)	Psychosis was not associated with early (<14 y/o) cannabis use.
	Albertella et al., 2017	Australia	Cross-sectional	162 participants	Mean (SD) 20.4 (2.4)	Lifetime, past 6-month (self-report)	Schizophrenia/schizoaffective disorder and schizotypy (OLIFE, including unusual experience, introvertive anhedonia, cognitive disorganization and impulse non-conformity subscales)	Compared with late (≥16 y/o) cannabis users, early (<16 y/o) cannabis users were more likely to have a family history of schizophrenia (χ2=5.8, p=0.016) and to score high on unusual experiences (1[160]=2.5, p=0.014), introvertive anhedonia (t[160]=2.1, p=0.038), and impulsive nonconformity (t[160]=2.2, p=0.027) subscales. Furthermore, there was a sex x onset interaction (Beta=0.23, p=0.029) for o…
	Anglin et al., 2012	USA	Cohort	804 participants	Mean (SD) 13.0 (2.6) at baseline, followed to 33.2 (2.8)	Lifetime (self-report)	Schizotypal personality disorder symptoms (CIC-SR SPD)	Early (<14 y/o) cannabis users tended to have more schizotypal personality disorder symptoms than cannabis non-users (0.24 SD unit difference, Cohen’s d, p<0.01).
	Arseneault et al., 2002	New Zealand	Cohort	759 participants	Followed from 0 to 26	Lifetime (self-report)	Schizophrenia symptoms and schizophreniform disorder (DSM-IV)	Early (<15 y/o; B[SE]=6.91[0.91], p=0.001) and late (<18 y/o; B=1.04[0.40], p=0.009) cannabis users had more psychotic symptoms in adulthood than non-users (used cannabis <2 times in life). Early cannabis users had 4.50 times the odds (95% CI=1.11-18.21, p=0.035) of schizophreniform disorder in adulthood compared with non-users. Late cannabis users had similar odds (OR=1.65, 95% CI=0.65-4.18, p=0…
	Barrigón et al., 2010	Spain	Cross-sectional	112 participants	Median (range) 27 (18-57)	Lifetime (self-report)	Age of onset of psychosis treatment (first contact with mental health services)	The age of onset of psychosis treatment was significantly lower in cannabis users who consumed heavily early (≤17 y/o) compared with those who consumed heavily between 18-20 y/o, ≥21 y/o or non-users (χ2=34.00, df=3, p<0.001). Cannabis users who consumed heavily early (≤17 y/o) had 19.4 times the odds (95% CI=5.2–71.5, p<0.001) of having an age of onset of psychosis treatment ≤23 y/o compared wit…
	Bechtold et al., 2015	USA	Cohort	506 participants	Mean (SD) 13.9 (0.8) at baseline, followed to 35.8 (0.8)	Lifetime, past year, past 6-month (self-report)	First episode psychosis, schizophrenia/schizoaffective disorders (DSM-IV)	Early-onset chronic users (Pr=0.02, SE=0.02), late increasing users (Pr=0.02, SE=0.01), adolescence-limited users (Pr=0.03, SE=0.04) and low non-users (Pr=0.02, SE=0.01) did not differ (χ2=0.71, p>0.05) in terms of lifetime diagnosis of psychotic disorders.
	Boden et al., 2019	New Zealand	Cohort	1065 participants	Followed from 0 to 35	Past year (self-report) since 15 y/o	Psychotic experiences (DSM-IV)	The OR and aOR for psychotic symptoms in the early-onset (<18 y/o) chronic cannabis user class relative to non-user class are 4.2 (95% CI=1.3-13.4, p=0.015) and 1.8 (95% CI=0.4-8.4, p=0.44). The OR and aOR for psychotic symptoms in the adult-onset (≥18 y/o) cannabis user class relative to non-user class are 5.8 (95% CI=2.1-15.7, p<0.001) and 4.6 (95% CI=1.4-14.3, p=0.009). The early- and adult-on…
	Camera et al., 2012	USA	Cross-sectional	100 participants	Mean (SD) 22.2 (2.6), range 18-35	Lifetime (self-report)	Psychotic symptoms (PRISM and Structured Interview for Schizotypy)	Age at first cannabis use negatively correlates with symptoms of paranoia, delusions and hallucinations (Pearson r=-0.255, p=0.010).
	Cloak et al., 2015	USA	Cross-sectional	122 participants	Mean (SD) 18.9 (0.4), range 13-23	Lifetime (self-report)	Subclinical psychiatric symptoms of schizophrenia/schizoaffectiive disorder (SCL-90R and BPRS)	Age at first cannabis use negatively correlated with positive symptoms (r=−0.24, p=0.032), distress (r=−0.30, p=0.006), and paranoid (r=−0.24, p=0.031) scores.
	Curran et al., 2019	United Kingdom	Cross-sectional	410 participants	Mean (SD) 20.6 (1.7)	Lifetime, past year (self-report with urinalysis and hair analysis)	Difference in psychotic symptoms (PSI and BPRS) between cannabis intoxication and non-intoxication	Age at first cannabis use positively correlated with difference in self-reported psychotic symptoms on the PSI (r(384)=0.206, p<0.001). No correlation was observed for clinician-rated psychotic symptoms on the BPRS.
	Decoster et al., 2011	Belgium	Cohort	585 participants	Mean (SD) 36.1 (12.1)	Lifetime (self-report)	Age of onset of psychosis (DSM-IV, first admission in mental health services)	Age at first cannabis use significantly predicted the age of onset of psychosis (log-rank χ2(1)=14.9, p<0.001). In multivariate model controlling for other drug use and sex, age at first cannabis use (<16 y/o, 16-18 y/o, >18 y/o) was significantly associated with age of onset of psychosis (HR=1.50, 95% CI=1.24–1.82, p<0.001). In cox regression model, age at first cannabis use (<16 y/o, 16-18 y/o,…
	Dervaux et al., 2014	France	Review	NA	NA	NA	Psychotic disorders	Early cannabis use initiation during adolescence is a risk factor for psychotic disorders.
	Di Forti et al., 2014	United Kingdom	Case-Control	410 participants	Including 18-65	Lifetime (self-report)	Age of onset of psychosis (ICD-10, first contact with mental health services)	Compared with late (≥15 y/o) cannabis users, early (<15 y/o) cannabis users were 1.4 times more likely to have an earlier age of onset of psychosis (HR=1.40, 95% CI=1.06–1.83, p=0.002). This association remained significant (aHR=1.36, 95% CI=1.04–1.80, p=0.050) when controlling for gender and duration but became non-significant when controlling for gender, type of cannabis used, and frequency of …
	Dragt et al., 2010	Netherlands	Naturalistic observational	68 participants	Mean (SD) 19.0 (3.9), range 12-29	Lifetime (self-report)	Age of onset of psychosis (DSM-IV) and prodromal psychotic symptoms (SIPS scale including positive, negative, disorganization and general symptoms)	Age at first cannabis use positively correlated with age of onset of all prodromal psychotic symptoms (r=0.48, p=0.003), including hallucinations (r=0.64, p=0.003), derealization (r=0.73, p=0.004), depersonalization (r=0.84, p=0.04) and persecutory ideas (r=0.90, p<0.001).
	Dragt et al., 2012	Finland, Germany, Netherlands, United Kingdom	Cohort	243 participants	Mean (SD) 22.6 (5.1)	Lifetime (self-report)	Age of onset of prodromal psychotic symptoms (SIPS and IRAOS)	Age at first cannabis use positively correlated with ages of onset of the prodromal psychotic symptoms derealization (Spearman r=0.58, p<0.0005; adjusted Spearman r=0.67, p<0.0005) and avoiding contacts (Spearman r=0.37, p=0.0002; adjusted Spearman r=0.39, p=0.0002), but not with depersonalization (Spearman R=0.57, p=0.008, adjusted Spearman r=0.55, p=0.029), hallucinations (Spearman R=0.47, p=0.…
	Frascarelli et al., 2016	Italy	Cross-sectional	43 participants	Mean (SD) 39.9 (9.0)	Lifetime and prior to psychosis onset (self-report)	Age of onset of psychotic disorder (DSM-IV)	Age at first cannabis use did not correlate with age of onset of psychotic disorder (r=-0.031, p=0.895).
	Galvez-Buccollini et al., 2012	USA	Cross-sectional	57 participants	Mean (SD) 25.2 (5.0), range 18-39	Heavy cannabis use prior to psychosis onset (≥50 times/year)	Age of onset of psychosis (first experience of symptoms), age at first hospitalization for psychotic episode (DIGS and medical record)	Age at first cannabis use was significantly associated with age of onset of psychosis (β=0.4, 95% CI=0.1–0.7, p=0.004) and age at first hospitalization (β=0.4, 95% CI=0.1–0.8, p=0.008). The mean time between cannabis initiation and onset of psychosis was 7.0±4.3 y/o.
	Gicas et al,. 2020	Canada	Cross-sectional	424 participants	Mean (SD) 40.7 (7.9)	Past month (self-report with urinalysis)	First episode psychosis, schizophrenia/schizoaffective disorder (DSM-IV) and psychotic symptoms (PANSS)	Compared wih late (~18 y/o) cannabis users, early (~12 y/o) cannabis users had 2.03 times the odds (95% CI=1.02-4.03, p=0.044) of developing substance induced psychosis. Conversely, late cannabis users had 2.20 times the odds (95% CI=1.21-3.98, p=0.009) of developing schizophrenia or schizoaffective disorder compared with early cannabis users. Early and late cannabis users did not differ on psych…
	Hall, 2015	Australia	Review	NA	NA	Regular adolescent use	Psychotic symptoms and disorders (DSM-III or before)	The risk of psychotic symptoms and disorders is double for regular cannabis users who initiated cannabis early and have a familial history of psychosis.
	Hosseini and Oremus, 2019	Canada	Systematic review	23 studies	NA	Adolescent and young adult (<25 y/o)	First episode psychosis, schizophrenia/schizoaffective disorder	Obtained mixed results. Many studies indicating an association between age of initiation and psychotic disorders as well as age of onset of psychotic disorders, and a few studies demonstrating no difference in psychotic disorders between early onset users and late onset users. Early onset cannabis use is not sufficient by itself to cause psychotic disorder but is instead one of many risk factors …
	Jones et al., 2017	USA	Cohort	2699 participants	Mean (SD) 16.9 (1.9), range 14-21	Lifetime (self-report)	Psychosis spectrum defined with pas-year subclinical positive (12-item PSR), clinical positive (K-SADS) and subclinical negative/disorganized (SOPS) psychotic symptoms	Compared with non-users, early (<16 y/o) cannabis users had increased odds (OR=2.07, 95% CI=1.62-2.64, p<0.05) of being classified into the psychosis spectrum, although this association became non-significant (aOR=1.28, 95% CI=0.78-2.11, p>0.05) after adjusting for alcohol and tobacco use frequencies, early alcohol and tobacco uses, past-year cannabis use and lifetime and past-year other substanc…
	Jones et al., 2018	United Kingdom	Cohort	4654 participants	Mean (range) 13.8 (12.5-15.2) at baseline, followed to 18.6 (17.8-20)	Past 6-month (self-report)	Psychotic experience (PLIKSi) including hallucinations, delusions and thought interference	Compared with non-users, participants within the early (~16 y/o) or late (~18 y/o) onset cannabis use class had (OR) 3.79 (95% CI=1.73-8.31, p<0.001) and 3.05 (95% CI=1.69-5.53, p<0.001) times the odds of psychotic experience, respectively. These associations remained significant after adjusting for sex, maternal education and behavioural problems (early aOR=3.70, 95% CI=1.66-8.25, p<0.001; late …
	Kalayasiri et al., 2010	USA	Cross-sectional	1140 participants	Mean (SD) 38.6 (7.4)	Lifetime (self-report)	Cocaine-induced paranoia (SSADDA)	Cocaine-dependent individuals who endorsed cocaine-induced paranoia had significantly higher rates of early (≤15 y/o) cannabis initiation than those without cocaine-induced paranoia (62.2% vs. 50.2%; χ2=15.2, df=1, p<0.0001). Early cannabis initiation increased the odds of cocaine-induced paranoia (OR=1.6, 95% CI=1.1-2.3, p=0.02). When adjusting for severity of cocaine dependence, this associatio…
	Kelley et al., 2016	USA	Cross-sectional	210 participants	Mean (SD) 23.9 (4.9)	Lifetime (self-report)	Age of onset of prodromal symptoms and first psychotic episode (SOSI)	Early cannabis initiation was a predictor of age at onset of psychosis (<12 y/o, HR=2.06, p=0.04; 12-14 y/o, HR=1.66, p=0.04; 15-17 y/o, HR=1.74, p=0.01).
	Kiburi et al., 2021	USA	Meta-analysis and systematic review	Meta-analysis: 18 studies; Systematic review: 63 studies	N/A	Lifetime, past-year and/or past 6-month (self-report, only two studies with urinalysis)	Psychosis, psychotic symptoms (ICD-8-10, DSM-II to IV, CIDI, DIS, K-SADS, CAPE, PANSS, YSR, PQBV, PSC-90, PLIKSi)	Adolescent cannabis users had 1.71 the risks of psychosis (95% CI=1.47–2.00, p<0.00001, n=18 studies, 67 684 participants) compared with non-users. Among the five studies (n=2165 participants) comparing early with late cannabis users, early adolescent cannabis users had1.61 times the risk of psychosis (95% CI=1.00–2.59, p-0.05) compared with adolescent late cannabis users. This risk increased to …
	Konings et al., 2008	Republic of Trinidad and Tobago	Cross-sectional	431 participants	Mean (range) 16.0 (12-21)	Lifetime (self-report)	Positive psychotic symptoms (CAPE)	The cannabis use x age at first use interaction indicated that cannabis use effect on psychotic symptoms was significant only with early cannabis initiation (F[1, 371]=3.91, p=0.05). Early (<14 y/o) cannabis initiation was significantly associated with more psychotic symptoms (Beta=0.39, 95% CI=0.04 to 0.74, p=0.029) even after adjustment for age, school type, ethnicity, sex, current use of canna…
	Leadbeater et al., 2019	Canada	Cohort	30999 participants	Mean (SD) 40.6 (13.4)	Past year (self-report)	Psychotic symptoms (SCL-90R and other questions related to unusual feelings and actions)	Cannabis use frequency was not differently associated with psychotic symptoms for individuals with early (<15 y/o) vs late (≥15 y/o) cannabis initiation.
	Leeson et al., 2012	United Kingdom	Cross-sectional	99 participants	Mean (SD) 25.1 (7.7)	Lifetime (self-report)	Ages of onset (NOS) of prodrome and first episode psychosis (DSM-IV)	Age at first cannabis use positively correlated with ages at prodrome onset (r=0.47, p<0.001) and psychosis onset (r=0.56, p<0.001). Younger age at first cannabis use (beta=0.92, p<0.001) and male sex (beta=4.40, p=0.002) predicted an earlier onset of psychosis (r2=0.43, F(2,50)=18.85. p<0.001).
	Mackie et al., 2013	United Kingdom	Cohort	1098 participants	Mean 13.6	Lifetime, past 6-month (self-report)	Psychotic experiences (hallucinations and delusional beliefs)	Compared with non-users, early (<14 y/o) cannabis users had (RR) 2.54 (95% CI=1.22-5.23) and 2.16 (95% CI=1.20-3.90) times the risks to report elevated and increasing psychotic experiences respectively. Cannabis users who started using between 14 and 16 y/o had (RR) similar risk (RR=1.66, 95% CI=0.67-4.15, p>0.05) and (RR=1.99, 95% CI=1.04-3.82, p<0.05) times the risk to report elevated and incre…
	Mané et al., 2017	Spain	Cohort	284 participants	Mean (SD) 24.1 (6.0)	Lifetime, past 3-month (self-report)	Age of onset of psychosis (DSM-IV, first contact with mental health services)	In a model including early and late cannabis users together with non-users, early (≤15 y/o) cannabis initiation (Beta=4.02, 95% CI=2.35-5.70, SE=0.85, t=4.74, p<0.001) was independently associated with an earlier age of psychosis onset. This association remained significant after excluding non-Spaniard immigrants (Beta=3.92, 95% CI=2.23-5.61, SE=0.86, t=4.57, p< 0.001).
	McHugh et al., 2017	Australia	Cohort	190 participants	Mean (SD) 19.0 (2.9)	Lifetime, past month (self-report)	Psychotic disorder (CAARMS or medical record)	Mean (SD) ages at first cannabis use were similar in individuals with ultra high-risk of psychosis who did (14.83 [2.18] y/o) and did not (15.13[2.29] y/o) transition to a psychotic disorder (HR=0.97, 95% CI=0.79-1.19, p=0.744). However, mean (SD) ages at first cannabis use were lower for individuals with ultra high-risk of psychosis who experienced cannabis-induced attenuated psychotic symptoms …
	Radhakrishnan et al., 2014	USA	Review	NA	NA	NA	Psychosis and psychotic disorders	Cannabinoids exposure during adolescence increases the risk of psychosis and this risk is dose-related.
	Renard et al., 2014	France	Review	NA	NA	NA	Schizophrenia/schizoaffective disorder	Human and animal studies indicate that cannabis use during adolescence increases the risk of psychiatric disorder, including schizophrenia. The age of initiation and cannabis use frequency and duration may affect the development of a psychiatric disorder.
	Richardson, 2010	United Kingdom	Review	NA	NA	NA	Psychosis and psychotic disorders	Early age at first cannabis use increases the risk of psychosis, lowers the age of onset of psychosis and predicts more severe psychotic symptoms.
	Ringen et al., 2016	Norway	Cross-sectional	402 participants	Mean (SD) 30.5 (9.7)	Lifetime, past 2-week (self-report)	Age of onset of psychosis (DSM-IV, SCID)	Early (<17 y/o) cannabis users had significantly lower age of onset of psychosis (mean=21.0, SD= 6.1, median=20) compared with late (≥17 y/o) cannabis users (mean=24.0, SD=7.6, median=23, HR=1.51, p<0.001). This relationship remained significant after adjusting for sex, premorbid functioning and premorbid use of amphetamines or cocaine (aHR=2.3, p<0.001).
	Savage et al., 2017	USA	Randomized Controlled Trial	516 participants	Mean (SD) 36.9 (11.1)	Lifetime, past month (self-report)	Psychotic disorder (DSM-IV)	Psychotic disorder did not correlate with age at first cannabis use (r=0.05, p>0.05).
	Scheier et al., 2020	USA	Review	NA	NA	NA	Psychotic disorders	Epidemiological and longitudinal studies link age of cannabis initiation and chronic use with mental health problems, including psychotic disorders.
	Schimmelmann et al., 2011	Australia	Retrospective cohort	358 participants	Range 14-29	Lifetime (self-report)	Age of onset of psychosis (DSM-IV)	Early (≤14 y/o) cannabis users with cannabis use disorder had a younger age of onset of psychosis (mean=19.4 y/o, 95% CI=18.2–20.7 y/o) compared with individuals without cannabis use disorder (mean=21.1 y/o, 95% CI=20.5– 21.7 y/o) when controlling for gender (F(1)=5.2; p=0.024; partial η2=0.026). In individuals with cannabis use disorder, age at first cannabis use predicted age of onset of psycho…
	Schubart et al., 2010	Netherlands	Cross-sectional	17 698 participants	Mean (SD) 21.6 (4.2)	Lifetime, past month, past week (self-report)	Subclinical positive and negative psychotic symptoms (CAPE subscales)	When adjusting for age, gender, education level and age at first cannabis use, very early (<12 y/o) and early (12-15 y/o) cannabis users had (aOR) 3.05 (95% CI=2.14-4.34, p<0.05) and 1.15 (95% CI=1.01-1.31, p<0.05) times the odds of ranking in the highest 10% of scores on positive psychotic experiences compared with middle-aged (15-18 y/o) cannabis users. These odds were similar in late (18-20 y/…
	Skinner et al., 2011	Ireland	Cross-sectional	1049 participants	Mean (range) 21.1 (17-54)	Lifetime (self-report)	Subclinical positive and negative psychotic symptoms (CAPE subscales)	After controlling for age, gender, personal and familial history of mental health problems and cannabis use frequency, age at first cannabis use was significantly associated with positive psychotic symptoms (F[20,327]=2.24, p<0.01). Age at first cannabis use negatively correlated with positive psychotic symptoms (r=-0.16, p<0.01). Age at first cannabis use was not associated with negative psychot…
	Stefanis et al., 2004	Greece	Cross-sectional	3500 participants	Including 19	Lifetime (self-report)	Subclinical positive (paranoia, first-rank, hallucinations, and grandiose experience) psychotic symptoms (CAPE subscale)	Compared with late (≥16 y/o) cannabis users, early (≤15 y/o) cannabis users experienced more positive psychotic symptoms, including hallucinations (F[1.3489]=40.3, p<0.0001), paranoia (F[1,3489]=11.0, p=0.0006), grandiosity (F(1,3489]=10.1, p=0.0015) and first-rank experiences (F[1,3489]=13.4, p=0.0003). These relationships remained significant after adjustment for cannabis use frequency (halluci…
	Stefanis et al., 2013	Australia	Cross-sectional	1825 participants	Including 18-64	Lifetime, past year (self-report)	Age of onset (first symptom or first contact with mental health services) of psychosis (DIP)	Age at first cannabis use was significantly associated with age of onset of psychosis (F(8,978)= 25.37, R2=0.19, p<0.001) even after adjustment for familial history of mental health problems (F[11,984]=13.77, R2=0.20, p<0.001) indicating that early cannabis users experienced psychosis earlier than late cannabis users. The mean (SD) time between age at first cannabis use and age of onset of psycho…
	Trape et al., 2014	France	Cross-sectional	53 participants	Mean (SD) 40.2 (6.9)	Lifetime, past month (self-report)	First episode of psychosis (DSM-IV) and cocaine-induced paranoia (SAPS-CIP including hallucinations, delusions and cocaine-related behaviours)	Individuals who reported cocaine-induced paranoia had initiated cannabis use earlier than those without cocaine-induced paranoia (mean [SD]: 16.4 [2.6] y/o vs 19.5 [5.9] y/o, p<0.05). Early (≤15 y/o) cannabis users were as many (80% vs 62%, χ2=1.54, df=1, p=0.21) than late (>15 y/o) cannabis users to develop cocaine-induced paranoia. Age at first cannabis use (OR=1.479; 95% CI=1.074-2.038; p=0.01…
	Valmaggia et al., 2014	United Kingdom	Cohort	182 participants	Mean (SD) 22.9 (4.5)	Lifetime, past month (self-report)	Psychosis (clinical evaluation)	Early (<15 y/o) cannabis users had a higher rate of transition to psychosis compared with late (≥15 y/o) cannabis users (21.4% vs 5.6%, χ2=7.093, p=0.008). The rate of transition to psychosis in cannabis non-users was 18.8%.
	Wilkinson et al., 2014	USA	Review	NA	NA	NA	Psychotic disorders	Cannabis exposure during early adolescence increases the risk of psychosis.
	Yücens et al., 2019	Turkey	Cross-sectional	84 participants	Median (range) 22.6 (18-46)	Lifetime (self-report)	Dissociative symptoms (DES)	Age at first cannabis use negatively correlated with DES mean score (Spearman r=-0.22, p=0.042).
Anxiety
	Anglin et al., 2012	USA	Cohort	804 participants	Mean (SD) 13.0 (2.6) at baseline, followed to 33.2 (2.8)	Lifetime (self-report)	Anxiety disorder (DSM-IV)	Early cannabis users (<14 y/o) had similar rates of anxiety disorder as non-users (22.7% vs 26.5%; χ2=0.650; p>0.05).
	Bechtold et al., 2015	USA	Cohort	506 participants	Mean (SD) 13.9 (0.8) at baseline, followed to 35.8 (0.8)	Lifetime, past year, past 6-month (self-report)	Anxiety disorder (DSM-IV)	Early-onset chronic cannabis users, late increasing users, adolescence-limited users, and low/nonusers had similar probability of a lifetime diagnosis of anxiety disorders (χ2=1.95; p>0.05).
	Boden et al., 2019	New Zealand	Cohort	1065 participants	Followed from 0 to 35	Past year (self-report) since 15 y/o	Anxiety disorder (DSM-IV)	Early onset cannabis users (<18 y/o; OR=2.1; 95% CI=1.0-4.2; p=0.042) and later-onset cannabis users (≥18 y/o; OR=2.8; 95% CI=1.5-5.3; p<0.001) had increased risk of anxiety compared with non-users. After adjusting for sex, novelty-seeking, conduct disorder in mid-adolescence, parental illicit drug use, deviant peer affiliations, changes in parental figures, and exposure to sexual abuse, early-on…
	Copeland et al., 2021	USA	Cohort	1420 participants	Followed from 9 to 30	Lifetime, past 3-month (self-report)	Anxiety disorder (YAPA, DSM-V)	When adjusting for sex and ethnicity, early cannabis users (daily use or cannabis use disorder <16 y/o) had 2.9 times the odds (95% CI=1.0-8.1, p=0.04) of anxiety disorder in adulthood compared with non-users. This association became non-significant when further adjusting for childhood disorders and adversities (aOR=0.6, 95% CI=0.2-2.4, p=0.50).
	Degenhardt et al., 2012	Australia	Cohort	1756 participants	Mean 14.9 at baseline, followed to 29.0	Past year, past 6-month (self-report)	Anxiety disorder (CIDI, ICD-10)	When adjusting for background factors, occasional adolescent cannabis users (<18 y/o; aOR=1.2; 95% CI=0.82-1.8; p=0.180) and weekly adolescent cannabis users (<18 y/o; aOR=1.5; 95% CI=0.95-2.5; p=0.130) had similar odds of anxiety at 29 y/o compared with non-users. When further adjusting for concurrent alcohol and other illicit substance use, occasional adolescent cannabis users (<18 y/o; aOR=1.3…
	Dragt et al., 2012	Finland, Germany, Netherlands, United Kingdom	Cohort	243 participants	Mean (SD) 22.6 (5.1)	Lifetime (self-report)	Prodromal anxiety symptoms (IRAOS)	Age at first cannabis use positively correlated with the age of onset of anxiety symptoms (Spearman r=0.55; p<0.0005, adjusted Spearman r=0.48, p<0.0005). The alpha threshold was 0.006 and adjustment was made for gender, premorbid adjustment scale score for social and academic together with alcohol use disorder.
	Fergusson et al., 1996	New Zealand	Cohort	927 participants	Followed from 0 to 16	Lifetime, past year (self-report)	Generalized anxiety disorder, overanxious disorder or separation anxiety disorder (DSM-III)	Early (<15 y/o) cannabis users had increased odds of anxiety disorders (OR=2.7, 95% CI=1.3-4.1, p<0.001) compared with non-users. After adjusting for family functioning, alcohol use, gender, and depression at age 15, early cannabis users had similar odds of anxiety disorders (aOR=1.2, 95% CI=0.5-2.8, p>0.600) compared with non-users.
	Fergusson and Horwood, 1997	New Zealand	Cohort	1265 participants	Followed from 0 to 18	Lifetime, past year (self-report)	Generalized anxiety disorder, social phobia, specific phobia, panic disorder and agoraphobia (CIDI)	Early (15-16 y/o) cannabis users who used 1-9 times (18.9%) or more than 10 times (31.3%) had more rates of anxiety than non-users (15.0%, p<0.005). After adjusting for maternal age, childhood sexual abuse, self esteem, and mood and anxiety disorder at ages 15 and 16, early cannabis users who used 1-9 times (16.5%) or more than 10 times (16.7%) had similar rates of anxiety than non-users (16.3%; …
	Few et al., 2016	Australia, USA	Cohort	9583 participants	Range 24-40	Lifetime (self-report)	Social anxiety (self-report)	Early (<17 y/o) cannabis users had increased odds of social anxiety (OR=3.86; 95% CI=3.09-4.83) compared with late (≥17 y/o) cannabis users.
	Gobbi et al., 2019	Canada	Meta-analysis and systematic review	Meta-analysis: 3 studies; Systematic review: 24 studies	Adolescents (<18) and young adults (18-32)	Adolescent (<18 y/o)	Anxiety (DSM-III or DSM-IV)	Early cannabis users had similar odds of anxiety (pooled aOR=1.18; 95% CI=0.84-1.67; p=0.200) compared with non-users.
	Green et al., 2017	USA	Cohort	330 participants	Followed from 6 to 42	Heavy (≥20 times) adolescent (<16 y/o) use (self-report)	Anxious mood (≥2.5 on the 6-point HIF scale)	Heavy adolescent (≤16 y/o) cannabis users had increased odds of having a high anxious mood (OR=2.12; 95% CI=1.00-4.48; p=0.049) compared with non-heavy adolescent cannabis users and non-users.
	Guttmannovaa et al., 2017	USA	Cohort	808 participants	Followed from 10 to 33	Lifetime (self-report)	Generalized anxiety and social phobia disorders (DSM-IV)	Adolescent onset cannabis users (IRR =1.58, 95% CI=1.10-2.28), adult onset cannabis users (IRR=1.52, 95% CI=1.16-2.00) and adolescent limited cannabis users (IRR=1.60, 95% CI=1.17-2.17) had similar incidence of generalized anxiety disorder in adulthood (p>0.05). Adolescent onset cannabis users (IRR =0.89, 95% CI=0.48-1.65), adult onset cannabis users (IRR=1.12, 95% CI=0.72-1.75) and adolescent li…
	Hengartner et al., 2020	Switzerland	Cohort	4547 participants	Followed from 19 to 50	Lifetime (self-report)	Generalized anxiety disorder and panic disorder (DSM-III)	Early cannabis users (<20 y/o) had similar odds of anxiety (OR=1.28; 95% CI=0.98-1.68; p=0.075) compared with cannabis users who started later (≥20 y/o) and non-users. After adjusting for age, sex, family climate, social support, parental income, education level, drug abuse, and alcohol abuse, early cannabis users had similar odds of anxiety (aOR=1.12; 95% CI=0.83-1.51; p=0.477) compared with can…
	Hosseini and Oremus, 2019	Canada	Systematic review	23 studies	NA	Adolescent and young adult (<25 y/o)	Anxiety	Cannabis use is sometimes associated with acute and short-term anxiety symptoms while individuals may sometimes use cannabis to cope with their anxiety. There is low quality of the evidence regarding depression/anxiety for using the results to advise a minimum age for cannabis use.
	Renard et al., 2014	France	Review	NA	NA	NA	Anxiety disorders	Adolescent cannabis use increases the risk of developing a psychiatric disorder, including anxiety. The age of initiation and cannabis use frequency and duration may affect the development of a psychiatric disorder.
	Richardson, 2010	United Kingdom	Review	NA	NA	NA	Anxiety disorders	Early (<15 y/o) age at first cannabis use can increase the risk of anxiety disorders, especially if cannabis use is highly frequent.
	Savage et al., 2016	USA	Randomized Controlled Trial	516 participants	Mean (SD) 36.9 (11.1)	Lifetime, past month (self-report)	Anxiety disorders (DSM-IV)	Age at first cannabis use was not correlated with current anxiety disorders (Pearson r=-0.04; p>0.05).
	Skinner et al., 2011	Ireland	Cross-sectional	1049 participants	Mean (range) 21.1 (17-54)	Lifetime (self-report)	Anxiety symptoms (HADS subscale)	Age at first cannabis use was not associated with HADS score (unreported details).
Depression
	Anglin et al., 2012	USA	Cohort	804 participants	Mean (SD) 13.0 (2.6) at baseline, followed to 33.2 (2.8)	Lifetime (self-report)	Major depressive disorder (DSM-IV)	Early cannabis users (<14 y/o) had more major depressive disorder compared with non-users (9.3% vs 4.2%; χ2=4.75; p<0.05).
	Arseneault et al., 2002	New Zealand	Cohort	759 participants	Followed from 0 to 26	Lifetime (self-report)	Depressive symptoms and disorder (DSM-IV)	Late (<18 y/o; B=1.98[0.84], p=0.018) cannabis users but not early (<15 y/o; B[SE]=0.25[1.93], p=0.897) cannabis users had more depressive symptoms in adulthood than non-users (used cannabis <2 times in life). Late cannabis users also had 1.62 times the odds (95% CI=1.06-2.49, p=0.028) of depressive disorder in adulthood compared with non-users, whereas early cannabis users had similar odds (OR=1…
	Boden et al., 2019	New Zealand	Cohort	1065 participants	Followed from 0 to 35	Past year (self-report) since 15 y/o	Major depressive disorder (DSM-IV)	Early-onset cannabis users (<18 y/o) had similar odds of depression (OR=1.6; 95% CI=0.8-3.3; p=0.220) compared with non-users, while later-onset cannabis users (≥18 y/o) had increased risk of depression (OR=3.0; 95% CI=1.6-5.6; p<0.001) compared with non-users. After adjusting for sex, novelty-seeking, conduct disorder in mid-adolescence, parental illicit drug use, deviant peer affiliations, chan…
	Brook et al., 2002	USA	Cohort	736 participants	Mean (SD) 5.6 (2.9) at baseline, followed to 27.0 (2.8)	Lifetime, past 2-year, past 5-year (self-report)	Major depressive disorder (CIDI)	After adjusting for sex, age, parental educational level, family income, and prior episodes of major depressive disorder during childhood and adolescence, cannabis users who started using in childhood (aOR=1.565; 95% CI=1.102-2.222; p<0.05) and cannabis users who started using in adolescence (aOR=1.438; 95% CI=1.081-1.912; p<0.05), but not cannabis users who started using in their early twenties …
	Copeland et al., 2021	USA	Cohort	1420 participants	Followed from 9 to 30	Lifetime, past 3-month (self-report)	Depressive disorder (YAPA, DSM-V)	When adjusting for sex and ethnicity, early cannabis users (daily use or cannabis use disorder <16 y/o) had similar odds (OR=2.3, 95% CI=0.7-7.5, p=0.16) of depressive disorder in adulthood compared with non-users. This association remained non-significant when further adjusting for childhood disorders and adversities (aOR=0.6, 95% CI=0.1-3.7, p=0.59).
	de Graaf et al., 2010	Netherlands	Cross-sectional	85 088 participants	≥18	Lifetime (self-report)	Major depressive episode (DSM-IV, self-report)	Early cannabis users (<17 y/o) had increased risk of depression (RR=1.2; 95% CI=1.1-1.3; p<0.001) compared with late cannabis users (≥17 y/o). After adjusting for sex and age, early cannabis users had increased risk of depression (aRR=1.5; 95% CI=1.4-1.7; p<0.001) compared with later cannabis users.
	Degenhardt et al., 2003	Australia	Review	NA	NA	NA	Depression and depressive symptoms	Early regular cannabis use increases the risk of developing depression.
	Degenhardt et al., 2013	Australia	Cohort	1756 participants	Mean 14.9 at baseline, followed to 29.0	Past year, past 6-month (self-report)	Major depressive episode (CIDI, ICD-10)	When adjusting for background factors, occasional adolescent cannabis users (<18 y/o; aOR=0.87; 95% CI=0.53-1.4; p=0.600) and weekly adolescent cannabis users (<18 y/o; aOR=1.2; 0.73-2.0; p=0.600) had similar odds of depression at 29 y/o compared with non-users. When further adjusting for concurrent alcohol and other illicit substance use, occasional adolescent cannabis users (<18 y/o; aOR=0.92; …
	Dervaux et al., 2014	France	Review	NA	NA	NA	Depression	Earlier age of first cannabis use is associated with an increased risk of depression.
	Dragt et al., 2012	Finland, Germany, Netherlands, United Kingdom	Cohort	243 participants	Mean (SD) 22.6 (5.1)	Lifetime (self-report)	Prodromal depressive symptoms (IRAOS)	Age at first cannabis use was correlated with the age of onset of depressed mood (Spearman r=0.33; p=0.003). After adjustment for gender, premorbid social adjustment, premorbid academic adjustment and alcohol use disorder, age at first cannabis use was correlated with the age of onset of depressed mood (Spearman r=0.32; p=0.004).
	Fairman and Anthony, 2012	USA	Cross-sectional	173 775 participants	Including ≥18	Lifetime (self-report)	Major depressive episode (DSM-IV)	Early cannabis users (<18 y/o; OR=2.2; 95% CI=2.0-2.3; p<0.001) and later cannabis users (≥18 y/o; OR=2.0; 95% CI=1.9-2.1; p<0.001) had increased odds of depression compared with never users. After adjusting for the level of education, employment status, marital status, sex, age, race/ethnicity, and survey year, early cannabis users (<18 y/o; aOR=1.7; 95% CI=1.5-1.9; p<0.001) and later cannabis u…
	Fergusson et al., 1996	New Zealand	Cohort	927 participants	Followed from 0 to 16	Lifetime, past year (self-report)	Major depressive disorder (DSM-III, DISC, DIS)	Early (<15 y/o) cannabis users had increased odds of depression (OR=2.9, 95% CI=1.6-5.1, p<0.0001) compared with never users. After adjusting for family functioning, alcohol use, gender, and depression at 15 y/o, early cannabis users had similar odds of depression (aOR=1.4, 95% CI=0.7-2.7, p>0.300) compared with never users.
	Fergusson and Horwood, 1997	New Zealand	Cohort	1265 participants	Followed from 0 to 18	Lifetime, past year (self-report)	Major depressive episode (DSM-IV)	Cannabis users that used cannabis 1-9 times between 15-16 y/o (26.5%) and cannabis users that used cannabis more than 10 times between 15-16 y/o (45.8%) had more rates of depression than never users (18.4%; p<0.0001). After adjusting for gender, changes of parents, childhood sexual abuse, intellectual quotient, and mood disorders between 14-16 y/o, cannabis users that used cannabis 1-9 times betw…
	Few et al., 2016	Australia, USA	Cohort	9583 participants	Range 24-40	Lifetime (self-report)	Depressed mood (self-report)	Early cannabis users (<17 y/o) had increased odds of depression (OR=1.35; 95% CI=1.09-1.66) compared with later cannabis users (≥17 y/o).
	Gobbi et al., 2019	Canada	Meta-analysis and systematic review	Meta-analysis: 7 studies; Systematic review: 24 studies	Adolescents (<18) and young adults (18-32)	Adolescent (<18 y/o)	Depression (DSM-III or DSM-IV)	Early cannabis users (<18 y/o) had increased odds of depression (pooled aOR=1.37; 95% CI=1.16-1.62; p=0.620) compared with non-users.
	Green and Ritter, 2000	USA	Cohort	1941 participants	Range 30-40	Lifetime, past month (self-report)	Depressive symptoms (past week, CES-D)	Early cannabis users (<16 y/o; b=2.59; SE=0.68; p<0.001) and later cannabis users (≥16 y/o; b=0.81; SE=0.38; p<0.05) were more likely to have depressive symptoms compared with never users. After adjusting for educational attainment, early cannabis users (<16 y/o; b=2.37; SE=0.68; p<0.001) and later cannabis users (≥16 y/o; b=0.95; SE=0.38; p<0.01) were more likely to have depressive symptoms comp…
	Guttmannovaa et al., 2017	USA	Cohort	808 participants	Followed from 10 to 33	Lifetime (self-report)	Depressive disorders (DSM-IV)	Adolescent onset cannabis users (IRR =2.20, 95% CI=1.12-4.33), adult onset cannabis users (IRR=1.27, 95% CI=0.62-2.63) and adolescent limited cannabis users (IRR=1.32, 95% CI=0.61-2.86) had similar incidence of major depressive disorder in adulthood (p>0.05).
	Harder et al., 2008	USA	Cohort	1494 participants	Followed from 6 to 21	Adolescent (<17 y/o) cannabis dependence or abuse (problem)	Depressive episode (self-report, DSM-IV) between 19 and 24 y	Males with cannabis use problem during adolescence had increased odds of depression (OR=2.6; p<0.01) compared with males without cannabis use problem during adolescence. Females with cannabis use problem during adolescence had similar odds of depression (OR=0.9; p=0.72) compared with females without cannabis use problem during adolescence. When combined, all individuals with cannabis use problems…
	Henchoz et al., 2016	Sweden	Cohort	5521 participants	Mean (SD) 20.0 (1.2)	Lifetime (self-report)	Depressive symptoms (MDI) and depression (DSM-IV)	Cannabis users who started using between 13-15 y/o (OR=1.57; 95% CI=1.32-1.87; p<0.001), but not before 13 y/o (OR=1.71; 95% CI=1.14-2.55; p<0.01) or between 16-18 y/o (OR=1.41; 95% CI=1.22-1.63; p<0.001) or after 18 y/o (OR=1.30; 95% CI=0.88-1.93; p>0.05), had increased odds of depression compared with never users. After adjusting for cannabis use disorder, cannabis users who started prior to 13…	•
	Hengartner et al., 2020	Switzerland	Cohort	4547 participants	Followed from 19 to 50	Lifetime (self-report)	Depression (DSM-III)	Early cannabis users (<20 y/o) had increased odds of depression (OR=1.89; 95% CI=1.42-2.53; p<0.001) compared with cannabis users that started later (≥20 y/o) and non-users. After adjusting for age, sex, family climate, social support, parental income, education level, drug abuse, and alcohol abuse, early cannabis users (<20 y/o) had increased odds of depression (aOR=1.72; 95% CI=1.26-2.35; p=0.0…
	Hosseini and Oremus, 2019	Canada	Systematic review	23 studies	NA	Adolescent and young adult (<25 y/o)	Depression	Cannabis use may negatively impact educational attainment, employment status, and relationships, and in this way, indirectly affect depressive symptoms. There is a low quality of evidence regarding depression/anxiety to recommend a minimum age for cannabis use.
	Kandel and Chen, 2000	USA	Cohort	708 participants	Followed from 15-16 to 34-35	Lifetime cannabis use (>10 times)	Depressive symptoms (KDI)	After adjusting for gender, race, educational level, drug use history, family drug use history, parent-child relation, peer drug involvement, and commitment/deviance, early cannabis users (<15 y/o) had similar odds of depression (aOR=1.03; p>0.05) compared with mid-onset cannabis users (16 y/o). After adjusting for gender, race, educational level, drug use history, family drug use history, parent…
	Lynskey et al., 2004	Australia	Cross-sectional	622 participants (311 twin pairs)	Median (range) 30 (24-36)	Lifetime (self-report)	Major depressive disorder (modified SSAGA, DSM-IV)	Early cannabis users (<17 y/o) had increased odds of depression compared with their co-twins in discordant dizygotic pairs (OR=1.69; 95% CI=1.07-2.67), but not in discordant monozygotic pairs (OR=0.86; 95% CI=0.50-1.48). After adjusting for conduct disorder, early regular tobacco use, and major depression prior to age 17, early cannabis users (<17 y/o) had similar odds of depression (aOR=1.14; 95…
	Pedersen, 2008	Norway	Cohort	2033 participants	Mean (SD) 14.0 (1.3) at baseline, followed to 27	Lifetime, past year (self-report)	Depressive symptoms (KDI)	Early-onset cannabis users (<16 y/o) had similar odds of later depression compared with never users.
	Renard et al., 2014	France	Review	NA	NA	NA	Depressive disorders	Adolescent cannabis use increases the risk of developing a psychiatric disorder, including depression. The age of initiation and cannabis use frequency and duration may affect the development of a psychiatric disorder.
	Richardson, 2010	United Kingdom	Review	NA	NA	NA	Depression	There is mixed evidence showing that early age at first cannabis use can sometimes increase the risk of depression.
	Savage et al., 2016	USA	Randomized Controlled Trial	516 participants	Mean (SD) 36.9 (11.1)	Lifetime, past month (self-report)	Major depressive disorder (DSM-IV)	Age at first cannabis use was not correlated with current major depressive disorder (Pearson r=-0.05; p>0.05).
	Schoeler et al., 2018	United Kingdom	Cohort	411 participants	Followed from 8 to 48	Lifetime, past 5-years, past 6-month (self-report)	Major depressive disorder (SCID, DSM-IV)	Compared with non-users, early (≤18 y/o) cannabis users had between 2.67 (low frequency group, 95% CI=1.39-5.12, p=0.003) and 10.07 (high frequency group, 95% CI=2.33-51.61, p=0.002) times the odds of major depression whereas late (>18 y/o) cannabis users had similar odds (low frequency group, OR=0.71, 95% CI=0.11-2.69, p=0.66; high frequency group, OR=3.02, 95% CI=0.40-16.34, p=0.22). After cont…
	Schubart et al., 2010	Netherlands	Cross-sectional	17 698 participants	Mean (SD) 21.6 (4.2)	Lifetime, past month, past week (self-report)	Subclinical depressive symptoms (CAPE subscale)	When adjusting for age, gender, education level and age at first cannabis use, very late (>20 y/o) cannabis users had (aOR) 1.35 (95% CI=1.01-1.80, p<0.05) times the odds of scoring in the top 10% of depressive symptoms compared with middle-aged (15-18 y/o) cannabis users. Very early (<12 y/o, OR=1.24, 95% CI=0.80-1.94, p>0.05), early (12-15 y/o, OR=1.04, 95% CI=0.91-1.20, p>0.05) and late (18-20…
	Silins et al., 2014	Australia, New Zealand	Meta-analysis	3 studies; 2537-3765 participants	Range 13-30	Past year, past month (self-report)	Major depressive disorder (CIDI, CIS or DASS-21 subscale)	Early cannabis users (<17 y/o) had increased odds of depression (OR=1.12; 95% CI=1.01-1.25 for less than monthly; OR=1.36; 95% CI=1.02-1.56 for monthly or more; OR=1.42; 95% CI=1.03-1.94 for weekly or more; OR=1.59; 95% CI=1.04-2.42 for daily; p=0.032) compared with non-users. When adjusting for individual background and functioning, and measures of parental and peer factors, early cannabis users…
	Skinner et al., 2011	Ireland	Cross-sectional	1049 participants	Mean (range) 21.1 (17-54)	Lifetime (self-report)	Depressive symptoms (CAPE subscale, HADS)	Age at first cannabis use was not associated with CAPE depressive subscale or HADS score.
Suicidality
	Boden et al., 2019	New Zealand	Cohort	1065 participants	Followed from 0 to 35	Past year (self-report) since 15 y/o	Suicidal thoughts (DSM-IV)	Early-onset cannabis users (<18 y/o) had increased odds of suicidal ideations (OR=4.2; 95% CI=1.5-11.9; p=0.009) compared with non-users, while later-onset cannabis users (≥18 y/o) had similar odds of suicidal ideations (OR=2.8; 95% CI=0.9-8.7; p=0.070) compared with non-users. After adjusting for sex, novelty-seeking, conduct disorder in mid-adolescence, parental illicit drug use, deviant peer a…
	Borges et al., 2017	Mexico	Cohort	1071 participants	Followed from 12-17 to 19-26	Lifetime (self-report)	Suicide ideations and attempts (CIDI)	Early cannabis users (<15 y/o) had increased odds of suicide ideations (aRR=3.97; 95% CI=1.43-11.03; p<0.05) and suicide attempts (aRR=5.23; 95% CI=1.17-23.32; p<0.05) compared with non-users. Late cannabis users (≥15 y/o) had similar risk of suicide ideations (aRR=1.36; 95% CI=0.33-5.62; p>0.05) and suicide attempts (aRR=1.11; 95% CI=0.11-11.44; p>0.05) compared with non-users. Risk ratios were …
	Fergusson et al., 1996	New Zealand	Cohort	927 participants	Followed from 0 to 16	Lifetime, past year (self-report)	Suicide ideations and attempts	Early (<15 y/o) cannabis users had increased odds of suicide ideations (OR=3.6, 95% CI=2.1-6.1, p<0.0001) compared with never users. After adjusting for association with delinquent or substance using peers, alcohol use, anxiety disorders and suicidal ideation at 15 y/o, early cannabis users had similar odds of suicide ideations (aOR=1.4, 95% CI=0.7-2.8, p>0.300) compared with never users.
	Gobbi et al., 2019	Canada	Meta-analysis and systematic review	Meta-analysis: 5 studies; Systematic review: 24 studies	Adolescents (<18) and young adults (18-32)	Adolescent (<18 y/o)	Suicide ideations and/or attempts	After adjusting for past depression and other confounding variables (e.g, sex, tobacco smoking, alcohol), early cannabis users (<18 y/o) had increased odds of suicide ideations (3 studies, pooled aOR=1.50; 95% CI=1.11-2.03; p=0.480) and suicide attempts (3 studies, pooled aOR=3.46; 95% CI=1.53-7.84; p=0.07) relative to non-users.
	Green et al., 2017	USA	Cohort	330 participants	Followed from 6 to 42	Heavy (≥20 times) adolescent (<16 y/o) use (self-report)	Suicidality (CIDI)	Heavy adolescent cannabis users had similar odds of suicidality (OR=1.211; 95% CI=0.594-2.470) compared with non-heavy adolescent cannabis users and non-users.
	Hengartner et al., 2020	Switzerland	Cohort	4547 participants	Followed from 19 to 50	Lifetime (self-report)	Suicide ideations, plan or attempt	Early cannabis users (<15-16 y/o) had increased odds of suicidality (OR=2.31; 95% CI=1.60-3.35; p<0.001) compared with cannabis users that started later (≥16 y/o) and non-users. After adjusting for age, sex, family climate, social support, parental income, education level, drug abuse, and alcohol abuse, early cannabis users (<15-16 y/o) had increased odds of suicidality (aOR=1.64; 95% CI=1.09-2.4…
	Lynskey et al., 2004	Australia	Cross-sectional	622 participants (311 twin pairs)	Median (range) 30 (24-36)	Lifetime (self-report)	Suicide ideations and attempts (modified SSAGA)	Early cannabis users (<17 y/o) had increased odds of suicide ideations (OR=1.73; 95% CI=1.18-2.54) and suicide attempts (OR=3.38; 95% CI=1.53-7.43) compared with their co-twins that had not used cannabis by 17 y/o. After adjusting for childhood sexual abuse, early regular tobacco use and suicidal ideations before 17 y/o, early cannabis users (<17 y/o) had similar odds of suicide ideations (aOR=1.…
	Pedersen, 2008	Norway	Cohort	2033 participants	Mean (SD) 14.0 (1.3) at baseline, followed to 27	Lifetime, past year (self-report)	Suicide ideations and attempts (KDI)	Early-onset cannabis users (<16 y/o) did not have increased odds of later suicidal ideations or attempts.
	Savage et al., 2016	USA	Randomized controlled trial	516 participants	Mean (SD) 36.9 (11.1)	Lifetime, past month (self-report)	Suicidality (MINI suicide risk scale, DSM-IV)	Age at first cannabis use was correlated with suicide risk rating (Pearson r=-0.10; p<0.05).
	Silins et al., 2014	Australia, New Zealand	Meta-analysis	3 studies; 2537-3765 participants	Range 13-30	Past year, past month (self-report)	Suicide attempts (self-report and BSHI)	Early cannabis users (<17 y/o) had increased odds of suicide attempts (OR=1.72; 95% CI=1.43-2.06 for less than monthly; OR=2.94; 95% CI=2.04-4.24 for monthly or more; OR=5.05; 95% CI=2.92-8.74 for weekly or more; OR=8.66; 95% CI=4.17-18.01 for daily; p<0.001) compared with non-users. When adjusting for individual background and functioning, and measures of parental and peer factors, early cannabi…
Cannabis use disorder
	Behrendt et al., 2012	Germany	Cohort	3021 participants	Followed from 14-24 to 21-34	Lifetime (>4 times, self-report)	Cannabis use disorder (DSM-IV, Munich CIDI derived algorithm)	Older age at first cannabis use was associated with lower hazard (HR=0.77, 95% CI=0.7-0.8, p<0.001) of cannabis use disorder.
	Boden et al, 2020	New Zealand	Cohort	1065 participants	Followed from 0 to 35	Past year (self-report) since 15 y/o	Cannabis use disorder (DSM-IV)	The unadjusted OR for cannabis use disorder in the early-onset (~15 y/o) chronic cannabis user relative to non-user latent classes is 300 (95% CI=38-2378, p<0.001). When adjusting for childhood covariates (sex, novelty-seeking, conduct disorder in mid-adolescence, parental illicit drug use, deviant peer affiliations, changes in parental figures, exposure to sexual abuse), the aOR remained signifi…
	Butterworth et al., 2014	Australia	Cross-sectional	6935 participants	Range 16-85	Lifetime (≥5 times, self-report)	Cannabis use disorder (ICD-10)	Earlier cannabis initiation was associated with an increased risk of transition to a cannabis use disorder. Regardless of age, delaying cannabis initiation by one year lowered the odds of onset of cannabis use disorder by 11%.
	Caldeira et al., 2008	USA	Cross-sectional	1253 participants	Range 17-20	Lifetime, past year (≥5 times), past month (self-report)	Cannabis abuse/dependence (DSM-IV)	Mean [SE] ages at onset of cannabis use were statistically significantly (p<0.05) lower for people with cannabis dependence (14.9 [0.18] y/o), cannabis abuse (15.3 [0.15] y/o) than for those with non-problematic use (16.1 [0.11] y/o).
	Coffey et al., 2003	Australia	Cohort	1601 participants	Mean (SD) 20.7 (0.5) at study end	Past 6-month (self-report)	Cannabis use disorder (DSM-IV)	Compared with late (≥17 y/o) cannabis use, early (<17 y/o) cannabis use was associated with cannabis dependence in adulthood (OR=2.1, 95% CI=1.1-4.0). However, adjustment for covariates such as smoking (aOR=1.7, 95% CI=0.85-3.3), antisocial behaviour (aOR=1.8, 95% CI=0.95-3.6) or both (aOR=1.4, 95% CI=0.70-2.9) made this relationship non-significant.
	Degenhardt et al., 2010	Australia	Cohort	1943 participants	Mean 14.9 at baseline, followed to 24.1	Past year, past 6-month (self-report)	Cannabis dependence (CIDI, DSM-IV)	When adjusting for gender, cannabis dependence in adulthood occurred more often among adolescent occasional cannabis users (aOR=7.1, 95% CI=3.5-14) and adolescent weekly cannabis users (aOR=25, 95% CI=13-47) compared with non-users. After further adjustment for non-Australian birth, adolescent depression and anxiety and high-risk alcohol use, cannabis dependence was still more prevalent among ado…
	Dervaux et al., 2014	France	Review	NA	NA	NA	Cannabis dependence	Many longitudinal studies demonstrated that an earlier cannabis use initiation predicts cannabis dependence.
	DeWit et al., 2000	Canada	Cross-sectional	2729 participants	Mean (SD) 31.8 (9.3)	Lifetime (self-report)	Cannabis problems, cannabis use disorders including abuse/dependence (CIDI, DSM-III, ICD-10)	The risk for cannabis problems was higher in cannabis users initiating at 14 y/o compared with those initiating before or after 14 y/o (log-rank statistic=110.25, df=7, p<0.001). When adjusting for cannabis use frequency, cannabis users starting their use before 14 y/o (OR=0.56, 95% CI=0.30-1.02, p=0.058), at 14 y/o (OR=1.01, 95% CI=0.57-1.78, p=0.986), at 15 y/o (OR=1.14, 95% CI=0.68-1.90, p=0.6…
	Ehlers et al., 2010	USA	Cross-sectional	2524 participants	Mean (SD) 48.4 (13.4)	Lifetime, past year (self-report)	Cannabis dependence (DSM-IV)	Cannabis dependence was significantly associated with the age at first cannabis use. Very early (<13 y/o) cannabis users had 2.85 times the odds (95% CI=2.07-3.94, p<0.001) of cannabis dependence compared with those who started later. Early (<15 y/o) cannabis users had 3.27 times the odds (95% CI=2.63-4.05, p<0.001) of cannabis dependence compared with those who started later. Early (<17 y/o) can…
	Fergusson and Horwood, 1997	New Zealand	Cohort	1265 participants	Followed from 0 to 18	Lifetime, past year (self-report)	Cannabis abuse/dependence (DSM-IV, CIDI)	Cannabis users who used 1-9 times (22.0%) or more than 10 times (77.1%) between 15-16 y/o had more rates of cannabis abuse/dependence between 16-18 y/o than never users (5.6%; p<0.0001). After adjusting for gender, childhood sexual abuse, self-esteem (15 y/o), novelty seeking (16 y/o), daily smoking (16 y/o) and deviant peer affiliations (16 y/o), those who used cannabis 1-9 times (17.5%) or more…
	Flory et al., 2004	USA	Cohort	481 participants	Followed from 11-12 to 19-21	Lifetime, past year, past month (self-report)	Cannabis abuse/dependence symtoms (DSM-IV)	Early (<11-12 y/o) cannabis users had similar amount of cannabis abuse/dependence symptoms compared with late (≥14-15 y/o) cannabis users (means: 0.55 vs. 0.71, p>0.05).
	Gicas et al., 2020	Canada	Cross-sectional	424 participants	Mean (SD) 40.7 (7.9)	Past month (self-report with urinalysis)	Cannabis use disorder (DSM-IV)	Early (≤15 y/o) cannabis users were more likely to have cannabis dependence compared with late (>15 y/o) cannabis users (39.1% vs 28.8%, χ2=3.93; p=0.048).
	Guttmannovaa et al., 2017	USA	Cohort	808 participants	Followed from 10 to 33	Lifetime (self-report)	Cannabis use disorders (DSM-IV)	Adolescent onset cannabis users (IRR=4.52, 95% CI=1.92-10.63) and adult onset cannabis users (IRR=4.69, 95% CI=2.49-8.86) had increased incidence of cannabis use disorder in adulthood (p<0.05) compared with adolescent limited cannabis users (IRR=1.60, 95% CI=0.54-4.69).
	Hall, 2015	Australia	Review	NA	NA	Regular adolescent use	Cannabis dependence (DSM-III or before)	Early (adolescent) and regular cannabis users have one in six chances of developing dependence compared with one in 10 chance for all cannabis users, a relationship that persists after confounder adjustment.
	Henry et al., 2017	USA	Cohort	884 participants	Mean (SD) 13.6 (0.8)	Lifetime, past 2-year, past year, past 6-month (self-report)	Cannabis abuse/dependence (CIDI, DSM-IV)	Early (≤15 y/o) male cannabis users were at increased odds of dependence compared with male non-users (17.2% vs 3.2%, aOR=5.66, 95% CI=1.89-16.90, p<0.05, covariates include age, ethnicity, arrest, poverty, education, income, living with biological parents)
	Johnson et al., 2019	USA	Cohort	1167 participants	Range 12-26 at baseline	Lifetime, past year (self-report)	Cannabis use disorder (DSM-V)	Cannabis users in the high and moderate use trajectories were more likely to have initiated cannabis early and be diagnosed with a cannabis use disorder than participants reporting no or low cannabis use.
	Krebs et al., 2019	France	Review	NA	NA	NA	Cannabis dependence	Nearly 9% of cannabis users and 18% early cannabis users will develop cannabis dependence in their life.
	Lynskey et al., 2003	Australia	Cross-sectional	622 participants	Median (range) 30 (24-36)	Lifetime (self-report)	Cannabis abuse (one symptom) and dependence (two symptoms)	Early (≤17 y/o) cannabis users had increased odds of cannabis abuse/dependence compared with their non-user co-twin (OR=2.13; 95% CI=1.45-3.13, p<0.05). After covariates adjustment (early regular tobacco and alcohol uses and social anxiety), this relationship remained significant (aOR=1.96; 95% CI=1.25-3.09, p<0.05). When restricting the analysis to twins concordant for lifetime cannabis use, ear…
	Lynskey et al., 2012	Australia	Cohort	3824 participants	Mean (range) 32.1 (27-40)	Lifetime (self-report)	Cannabis abuse and dependence (DSM-IV, SSAGA)	Although no analysis was performed, descriptive data indicate that the rate of cannabis abuse or dependence linearly increased with younger age at first cannabis use.
	Mader et al., 2019	Canada	Cross-sectional	2184 participants	Mean (SD) 23.2 (5.2)	Lifetime (self-report)	Severity of cannabis use disorder (CUDIT-R)	Earlier age of initiation was significantly associated with cannabis dependence severity (beta=-0.03, SE=0.01, p<0.001, OR=0.97, 95% CI=0.96-0.99).
	Madruga et al., 2021	Brazil	Cross-sectional	3828 participants	Range 15-64	Lifetime, past year (self-report)	Cannabis dependence index (SDS)	Age at first cannabis use directly predicted cannabis dependence (direct effect=0.0615, SE=0.0018, t=34.346, p=0.0000, 95% CI=0.0580-0.0650), and depressive symptoms and alcohol consumption independently acted as mediators. Early cannabis users are more likely to develop cannabis dependence and to have depressive symptoms or use alcohol.
	Moss et al., 2014	USA	Cross-sectional	4245 participants	Mean 28.2	Lifetime, past year, past month, past 24h (self-report)	Cannabis abuse and dependence (DSM-IV)	Compared with late cannabis users, early (<16 y/o) cannabis users had an increased prevalence of cannabis abuse (aPR=1.55, p<0.05) but not dependence (aPR=1.55, p>0.05). Adjustments were made for age, sex and ethnicity.
	Osuch et al., 2013	Canada	Cross-sectional	429 participants	Mean (SD) 19.0 (2.7)	Lifetime, past 3-month (self-report)	Risky cannabis use (ASSIST total cannabis score)	Age at first cannabis use was associated with ASSIST total cannabis score (a-Beta=-0.263, 95% CI for B=-2.961 to -1.404, p<0.0005) measuring risky cannabis use.
	Silins et al., 2014	Australia, New Zealand	Meta-analysis	3 studies; 2537-3765 participants	Range 13-30	Past year, past month (self-report)	Cannabis dependence (CIDI or 5 symptoms)	Early (<17 y/o) cannabis users had increased odds of cannabis dependence (OR=2.75; 95% CI=2.48-3.06 for less than monthly; OR=7.58; 95% CI=6.14-9.36 for monthly or more; OR=20.87; 95% CI=15.20-28.64 for weekly or more; OR=57.45; 95% CI=37.66-87.64 for daily; p<0.001) compared with non-users. When adjusting for individual background and functioning, and measures of parental and peer factors, early…
	Swift et al., 2008	Australia	Cohort	2032 participants	Mean 14.9 at baseline, followed to 24.1	Past year, past 6-month (self-report)	Cannabis dependence (DSM-IV, CIDI)	Early (<16 y/o) cannabis users had 2.7 times the odds of cannabis dependence in adulthood compared with late (≥16 y/o) cannabis users (95% CI=1.5-4.8, p unavailable).
Other cannabis use outcomes
	Baggio et al., 2014	Switzerland	Cohort	2321 participants	Mean (SD) 20.1 (1.3)	Lifetime, past year (self-report)	Initial subjective experience of cannabis (positive and negative symptoms)	Although no statistical group comparison were performed, descriptive data indicated that compared with late (>15.7 y/o) cannabis users, more early (<15.7 y/o) cannabis users felt high (74.9% vs 61.4%), felt relaxed (78.5% vs 67.6%), laughed a lot (82.2% vs 68.5%), did crazy things (32.3% vs 20.9%) and felt happy (73.1% vs 57.6%) the first time they tried cannabis. A similar proportion of early- a…
	Baumeister and Tossmann, 2005	Austria, Czech Republic, Germany, Italy, Netherlands, Spain, Switzerland	Cross-sectional	3503 participants	Mean (SD) 21.6 (4.5)	Lifetime, past year, past month (self-report)	Heavy cannabis use (≥14 times/month)	Early (<16 y/o) cannabis users had 1.57 the odds (95% CI=1.25-1.96) of heavily using cannabis compared with late (≥16 y/o) cannabis users.
	Bravo et al., 2019	USA	Cross-sectional	2034 participants	Mean (SD) 20.2 (3.2)	Past month (self-report)	Cannabis negative consequences (BMCQ)	An older age at first cannabis use was significantly associated with higher cannabis protective behavioural strategies use (beta=0.13; 99% CI=0.08 to 0.19, p<0.01) and fewer negative cannabis consequences (beta=-0.09; 99% CI=-0.13 to -0.03, p<0.01).
	Chen et al., 1998	USA	Cohort	706 participants	Followed from 15 to 35	Lifetime (≥10 times), past year (self-report)	Cannabis cessation/continuation (past year, self-report)	The age at first cannabis use predicted cannabis cessation in adulthood (OR=1.14, p<0.001) even after adjustment (aOR=1.04, p<0.05) for possible confounders (age, gender, education level, cannabis harms beliefs, reasons of use, use frequency, other drug use, cannabis using friends, friends disapproval on cannabis, adolescent delinquency, religiosity, depressive symptoms, marital and parental stat…
	Ellickson et al., 2005	USA	Cohort	6527 participants	Followed from 12 to 18	Lifetime, past year, past month (self-report with salivary analysis)	Past-year negative consequences (e.g. missed school, police arrests, concentration problems)	Age of cannabis initiation negatively correlated with the amount of negative cannabis consequences (r=-0.08, p<0.05). Early cannabis initiation increased the risk of negative consequences by age 18 (beta=-0.015, p<0.05), but this relationship became non-significant after controlling for cannabis use frequency at age 16 (beta=-0.017, p<0.10).
Substance use
	Albertella et al., 2017	Australia	Cross-sectional	162 participants	Mean (SD) 20.4 (2.4)	Lifetime, past 6-month (self-report)	Lifetime and current drug (tobacco and illicit drugs) use (self-report)	Early (<16 y/o) cannabis users were more likely to use tobacco (Z=3.3, p=0.001) and cannabis ( χ2=10.3, p=0.001) more frequently and use more illicit drugs (Z=3.5, p=0.001) compared with late (≥16 y/o) cannabis users.
	Anglin et al., 2012	USA	Cohort	804 participants	Mean (SD) 13.0 (2.6) at baseline, followed to 33.2 (2.8)	Lifetime (self-report)	Past-month drug (amphetamines, barbiturates, cocaine, heroin, LSD, psychedelics, quaaludes, tranquillizers) and tobacco use (self-report)	Early (<14 y/o) monthly cannabis users were nine times more likely than non-users to consume other drugs (18.6% vs. 2.0%; χ2=59.45, p<0.001) and two times more likely to smoke tobacco (85.6% vs. 36.0%; χ2=85.72, p<0.001).
	Baumeister and Tossmann, 2005	Austria, Czech Republic, Germany, Italy, Netherlands, Spain, Switzerland	Cross-sectional	3503 participants	Mean (SD) 21.6 (4.5)	Lifetime, past year, past month (self-report)	Past-year heavy (≥5 times/month) use (self-report) of party drugs (ecstasy, speed, hallucinogen, cocaine)	Early (<16 y/o) cannabis users had similar odds (OR=1.30, 95% CI=0.89-1.87) of heavily using other drugs (ecstasy, speed, hallucinogens and/or cocaine) compared with late (≥16 y/o) cannabis users.
	Buu et al., 2015	USA	Pseudo-longitudinal (multiple cross-sectional)	850 participants	Mean 15 at baseline, followed to 24	Lifetime, past year (self-report)	Past-month heavy (≥5 drinks/day) alcohol use (self-report)	Compared with cannabis non-users, both early (<14 y/o) onset cannabis use trajectory (Parameter= 0.2263, SE=0.0445, p=0.001) and late (>14 y/o) onset cannabis use trajectory (Parameter=0.1838, SE=0.0461, p=0.001) were at increased risk of heavy drinking of alcohol.
	Choi et al., 2020	USA	Pseudo-longitudinal (multiple cross-sectional)	2632 participants	Including >50	Lifetime, past year, past month (self-report)	Past-year pain reliever (opioids) misuse (self-report)	Pain reliever misuse was significantly more prevalent among early cannabis users, with 34.53% starting cannabis use ≤14 y/o and 41.13% between 15-17 y/o, 17.81% between 18-25 y/o, 4.02% between 26-35 y/o, 0.14% between 36-49 y/o, 2.17% between 50-64 y/o and 0.20% >65 y/o (p=0.002). The risk of pain reliever misuse was higher in cannabis users who first used cannabis before 18 y/o (RR=1.55, 95% CI…
	Cleveland and Wiebe, 2008	USA	Cohort	1020 participants	Mean (range) 16.1 (12.6-19.6) at baseline	Lifetime (self-report)	Lifetime hard drug (cocaine, inhalants, LSD, phencyclidine, ecstasy, mushrooms, speed, ice, heroin, prescription drug) use (self-report)	Twin differences in adolescent (~16 y/o) cannabis use predicted twin differences in adult (~22 y/o) hard drug use (F[1, 508]=15.02, beta=0.17, p<0.05). When controlling for twin differences in adolescent hard drug use and peer cannabis use, earlier cannabis differences still significantly predicted later hard drug differences (beta=0.13, p<0.05). When looking for monozygotic and dizygotic twins s…
	Copeland et al., 2021	USA	Cohort	1420 participants	Followed from 9 to 30	Lifetime, past 3-month (self-report)	Nicotine daily use and illiciti drug (heroin, cocaine, amphetamines, opiates) use (self-report, YAPA).	When adjusting for sex and ethnicity, early cannabis users (daily use or cannabis use disorder <16 y/o) had 2.4 times the odds (95% CI=1.1-5.2, p=0.03) of daily nicotine use and 7.4 times the odds (95% CI=2.6-21.2, p<0.001) of illicit drug use in adulthood compared with non-users. These associations became non-significant when further adjusting for childhood disorders and adversities (daily nicot…
	Dunbar et al., 2020	USA	Cohort	2497 participants	Mean (SD) 17.2 (0.7) at baseline, followed to 21	Past-month co-use with nicotine (self-report)	Past month tobacco/nicotine use, concurrent co-use (i.e., use of both combustible tobacco and combustible cannabis products; use of both nicotine vaping and cannabis vaping products), sequential nicotine and cannabis co-use (i.e., use of combustible nicotine and cannabis products one right after the other; use of vaping nicotine and cannabis products one right after the other) and co-administrati…	Compared with late (~20 y/o) concurrent nicotine and cannabis co-use group (i.e. also late cannabis users), early (~16 y/o) concurrent nicotine and cannabis co-use group (i.e. early cannabis users who quickly progress to concurrent nicotine and cannabis co-use during adolescence) were more likely to use any tobacco/nicotine products (Pr[SE]=1[0.05] vs 0.48[0.03], p<0.05), use combustible (Pr[SE]=…
	Ellickson et al., 2005	USA	Cohort	6527 participants	Followed from 12 to 18	Lifetime, past year, past month (self-report with salivary analysis)	Lifetime illicit drug (LSD, cocaine, downers, heroin) use (self-report)	Age of cannabis initiation negatively correlates with frequency of illicit drug use (r=-0.30, p<0.05). Early cannabis initiation increased the risk of illicit drug use by 18 y/o (beta=-0.312, p<0.05), even after controlling for cannabis use frequency at 16 y/o (beta=-0.106, p<0.05).
	Fergusson and Horwood, 1997	New Zealand	Cohort	1265 participants	Followed from 0 to 18	Lifetime, past year (self-report)	Other substance (excluding nicotine, including prescription medicines) use (self-report) between 16 and 18 y	Cannabis users who used 1-9 times (20.5%) or more than 10 times (62.5%) between 15-16 y/o had more rates of other substance use between 16-18 y/o than never users (4.2%; p<0.0001). After adjusting for changes of parents (0-15 y/o), novelty seeking (16 y/o) and deviant peer affiliations (16 y/o), cannabis users who used 1-9 times (13.8%) or more than 10 times (29.5%) between 15-16 y/o still had hi…
	Few et al., 2016	Australia, USA	Cohort	9583 participants	Range 24-40	Lifetime (self-report)	Regular cigarette smoking (≥1/day), regular alcohol use (≥1/month), lifetime illicit drug (sedatives, stimulants, opiates, hallucinogens, cocaine, solvents, inhalants, phencyclidine) use	Compared with their late cannabis using co-twin, early (<17 y/o) cannabis users were at increased odds of regularly smoking (OR=1.43, 95% CI=1.22-1.68), regularly using alcohol (OR=2.41, 95% CI=2.10-2.77) and using illicit drug (OR=4.84, 95% CI=3.83-6.11).
	Hall, 2015	Australia	Review	NA	NA	Regular adolescent use	Other illicit drug use	Early cannabis users are more likely to use other illicit drugs, a relationship that persists after confounder adjustment.
	Heffner et al., 2008	USA	Cohort	134 participants	Mean (SD) 18.8 (7.2), range 12-43	Lifetime, past month, past week (self-report)	Past-month tobacco use (self-report)	Early (≤14 y/o and 15-17 y/o) cannabis users had increased odds of currently smoking tobacco compared with late (≥18 y/o) cannabis users (Wald=5.29, beta=-0.54, OR=0.58, 95% CI=0.37-0.92, p=0.021; χ2 (2,65)=8.39, p=0.02).
	Hill et al., 2013	USA	Randomized controlled trial	152 participants	Mean (SD) 19.2 (1.5)	Lifetime, past week (self-report and urinalysis)	Lifetime, past-week opioid use (self-report and urinalysis)	Those who initiated cannabis use early (<16 y/o) had similar odds (OR=0.96, 95% CI=0.86-1.08, p=0.530) of using opioids than those who initiated cannabis use later in life.
	Lessem et al., 2006	USA	Cohort	18 295 participants	Mean (SD) 16.2 (1.7) at baseline	Lifetime, past month (self-report)	Past-year illicit drug (cocaine, crystal methamphetamine or else) use (self-report)	Adolescent (~15-17 y/o) cannabis use is associated with young adult (~21-23 y/o) illicit drug use. After controlling for early use of illicit drug, cannabis use frequency in adulthood, early use of tobacco, tobacco use frequency, gender, age and ethnicity, adolescent cannabis users had (OR) 1.83 (95% CI=1.57-2.13, p<0.0025) times the odds of using illicit drugs in adulthood. Results from the disc…
	Lynskey et al., 2003	Australia	Cross-sectional	622 participants	Median (range) 30 (24-36)	Lifetime (self-report)	Lifetime drug (sedatives, hallucinogens, cocaine/stimulants, opioids) use (self-report)	Individuals who had used cannabis by 17 y/o had increased odds of using sedatives (OR=2.83; 95% CI=1.66-4.85), hallucinogens (OR=5.15; 95% CI=2.85-9.33), cocaine/stimulants (OR=4.19; 95% CI=2.60-6.75) and opioids (OR=2.57; 95% CI=1.39-4.77) compared with non-users at 17 y/o. After adjusting for covariates (early regular tobacco use, early regular use of alcohol, conduct disorder, major depression…
	Lynskey et al., 2006	Netherlands	Cohort	468 participants	Mean (SD) 26.8 (11.8)	Lifetime, past month (self-report)	Lifetime drug (party and hard drugs) use (self-report)	Compared with their co-twin who did not use cannabis, early (<18 y/o) cannabis users had increased odds of using party drugs (OR=6.8, 95% CI=2.7-17.4; aOR=7.4, 95% CI=2.3-23.4), hard drugs (OR=14.0, 95% CI=3.3-58.8; aOR=16.5, 95% CI=2.4-111.3) or both (OR=6.3, 95% CI=2.7-15.0; aOR=6.5, 95% CI=2.4-17.9). These relationships remained significant after adjustment for rule-breaking behaviour.
	Lynskey et al., 2012	Australia	Cohort	3824 participants	Mean (range) 32.1 (27-40)	Lifetime (self-report)	Lifetime nicotine, alcohol and other illicit drug (sedatives, cocaine, amphetamines, other stimulants, opioids, hallucinogens, phencyclidine, ketamine, solvents, inhalants) use (self-report)	Although no analysis was performed, descriptive data indicate that rates of cocaine, stimulants and hallucinogens use linearly decreased with younger age at first cannabis use. For example, 36.8% of early (<16 y/o) cannabis users also used cocaine in their life compared with 13.2% of late (>20 y/o) cannabis users.
	Moore and Budney, 2001	USA	Cross-sectional	174 participants	Mean (SD) 31.5 (8.7)	Lifetime (self-report)	Lifetime tobacco use (self-report)	Age at first cannabis use was significantly lower in the current tobacco smokers group (13.7 y/o) compared with ex-tobacco smokers (15.5 y/o, p<0.05) and never tobacco smokers (15.4 y/o, p<0.05).
	Moss et al., 2014	USA	Cross-sectional	4245 participants	Mean 28.2	Lifetime, past year, past month, past 24h (self-report)	Lifetime, past-year, past-month and past 24h substance (alcohol, tobacco, cocaine, crystal meth, prescription drug, sedatives, tranquillizers, stimulants, steroids, pain killers) use (self-report)	Compared with non-users, early (<16 y/o) cannabis users had an increased adjusted prevalence [95% CI] and prevalence ratios (aPR) of daily tobacco use (64.6 [57.4-71.7]% vs 45.9 [42.5-49.2]%, aPR=1.41 p<0.001), daily cannabis use (14.8 [9.1-20.5]% vs. 6.2[4.7-7.8]%, aPR=2.37, p<0.001), lifetime cocaine (50.9[42.3-59.5]% vs. 35.4 [32.1-38.6]%, aPR=1.44, p<0.001) crystal meth (22.6[14.3-30.8]% vs. …
	Reboussin et al., 2020	USA	Cohort	580 participants	Mean (SD) 6.2 (0.4) at baseline, followed to 26	Past year (self-report)	Past-year opioid (illicit and prescription) misuse (self-report)	Compared with low/non-users trajectory (little to no cannabis use between 14 and 26 y/o), the adolescent onset limited trajectory (using cannabis by 14 y/o with increasing frequency until 18 y/o followed by decline) had increased odds of misusing opioids (OR=2.5, 95 % CI=1.4-4.7; p<0.05; aOR=2.2, 95 % CI=1.2-4.4; p<0.05), including prescription opioids (OR=2.1, 95 % CI=1.1-4.1, p<0.05; aOR=2.1, 9…
	Silins et al., 2014	Australia, New Zealand	Meta-analysis	3 studies; 2537-3765 participants	Range 13-30	Past year, past month (self-report)	Past-year, past-month illicit drug (inhalants, hallucinogens, ecstasy, amphetamines, methamphetamines, heroin, cocaine) use and prescription drug misuse (self-report)	Early (<17 y/o) cannabis users had increased odds of illicit drug use, other than cannabis (OR=1.82; 95% CI=1.66-1.99 for less than monthly; OR=3.31; 95% CI=2.77-3.94 for monthly or more; OR=6.01; 95% CI=4.61-7.83 for weekly or more; OR=10.93; 95% CI=7.68-15.55 for daily; p<0.001) compared with non-users. When adjusting for individual background and functioning, and measures of parental and peer …
	Stanley et al., 2020	USA	Cross-sectional	2580 participants	Mean (SD) 16.2 (1.0)	Lifetime (self-report)	Lifetime prescription drug (stimulants, tranquillizers, opioids, narcotics) misuse (self-report)	Although not directly compared, early (≤ 13y) cannabis users had (aOR) 47.00 (95% CI=25.10-88.02, p<0.01) times the odds of prescription drug misuse compared with non-users whereas late (>14 y/o) cannabis users had 16.41 (95% CI=8.43-31.96, p<0.01) these odds. Covariate adjustment was made for age, sex and race. When further controlling for age at first alcohol use, early cannabis users had 24.95…
	Timberlake et al., 2007	USA	Cohort	5963 participants	Mean (SD) 22.3 (1.7)	Lifetime, past month (self-report)	Lifetime daily (≥1 month) tobacco use (self-report)	Frequent adolescent cannabis users were more likely to endorse daily tobacco smoking by young adulthood. Cannabis use in adolescence was associated with an early age at onset of daily cigarette smoking (data not provided).
	Van Gundy et al., 2010	USA	Cohort	1126 participants	Range 18-23 at study end	Lifetime (self-report)	Past-year illicit drug (analgesics, cocaine, hallucinogens, heroin, inhalants, sedatives, stimulants and tranquillizers) use (self-report)	When controlling for sex, race-ethnicity, socioeconomic status, and teen other illicit drug use, early (14 y/o) cannabis users had increased odds of other illicit drug use in adulthood (aOR=2.63, 95% CI=1.71-4.05, p<0.001). When further adjusting for stress exposure, age, education, work and family status, this relationship remained significant (aOR=2.24, 95% CI=1.43-3.50, p<0.001).
Substance use disorders
	Agrawal et al., 2008	Australia	Cohort	6257 participants	Mean (range) 30 (24-36)	Lifetime (self-report)	Nicotine dependence (3/7 DSM-IV criteria)	Early (<17 y/o) cannabis users were (OR) 1.9 (95% CI=1.3-2.8, p<0.05; aOR=1.8, 95% CI=1.1-2.7, p<0.05) more likely to report nicotine dependence compared with their non-using or late cannabis using co-twins. Early (<17 y/o) cannabis users were (OR) 1.7 (95% CI=1.1-2.6, p<0.05; aOR=1.5, 95% CI=0.9-2.7, p>0.05) more likely to report nicotine dependence compared with their late cannabis using co-twi…
	Boden et al, 2019	New Zealand	Cohort	1065 participants	Followed from 0 to 35	Past year (self-report) since 15 y/o	Substance (nicotine, alcohol, other illicit drug) use disorder (DSM-IV)	The OR for nicotine dependence in the early-onset chronic cannabis user class relative to non-user class is 10.7 (95% CI=5.6-20.5, p<0.001). When adjusted for childhood covariates (sex, novelty-seeking, conduct disorder in mid-adolescence, parental illicit drug use, deviant peer affiliations, changes in parental figures, exposure to sexual abuse), the aOR remained significant at 6.6 (95% CI=2.9-1…
	Brook et al., 2002	USA	Cohort	736 participants	Mean (SD) 5.6 (2.9) at baseline, followed to 27.0 (2.8)	Lifetime, past 2-year, past 5-year (self-report)	Substance use disorder (CIDI)	After adjusting for sex, age, parental educational levels, family income, and prior episodes of substance use disorders during childhood and adolescence, cannabis users who started in childhood and early adolescence (<14 y/o, aOR=1.649; 95% CI=1.607-2.548; p<0.05), middle and late adolescence (14-16 y/o, aOR=1.632; 95% CI=1.143-2.330; p<0.01) or in early adulthood (16-22 y/o, aOR=2.056; 95% CI=1.…
	Copeland et al., 2021	USA	Cohort	1420 participants	Followed from 9 to 30	Lifetime, past 3-month (self-report)	Alcohol use disorder (DSM-V, YAPA)	When adjusting for sex and ethnicity, early cannabis users (daily use or cannabis use disorder <16 y/o) had similar odds (OR=1.5, 95% CI=0.5-4.2, p=0.48) of alcohol use disorder in adulthood compared with non-users. This association remained non-significant when further adjusting for childhood disorders and adversities (aOR=0.7, 95% CI=0.2-2.4, p=0.54).
	Degenhardt et al., 2009	USA	Cross-sectional	9282 participants	Including ≥18	Lifetime (self-report)	Drug dependence not otherwise specified (DSM-IV criterion A1 for cannabis, A2 for cocaine and A3-4 for any other drug)	The age of onset of use was significantly associated with drug dependence among cannabis users (aOR=0.4, 95% CI=0.2-0.7, p<0.05).
	Degenhardt et al., 2010	Australia	Cohort	1943 participants	Mean 14.9 at baseline, followed to 24.1	Past year, past 6-month (self-report)	Nicotine (FT) and alcohol (CIDI) dependences	When adjusting for gender, alcohol and nicotine dependences in adulthood occurred more often among adolescent occasional cannabis users (alcohol: aOR=1.6, 95% CI=1.1-2.4; nicotine: aOR=3.1, 95% CI=2.0-4.8) and adolescent weekly cannabis users (alcohol: aOR=2.6, 95% CI=1.7-4.0; nicotine: aOR=5.0, 95% CI=3.2-7.7) compared with non-users. After further adjustment for non-Australian birth, adolescent…
	Dervaux et al., 2014	France	Review	NA	NA	NA	Illicit drug dependence	Many longitudinal studies demonstrated that the risk of illicit drug dependence increased with younger (<16 y/o) age of cannabis use initiation.
	Fergusson and Horwood, 1997	New Zealand	Cohort	1265 participants	Followed from 0 to 18	Lifetime, past year (self-report)	Alcohol abuse/dependence (DSM-III)	Cannabis users who used 1-9 times (33.3%) or more than 10 times (58.3%) between ages 15 and 16 had more rates of alcohol abuse/dependence between ages 16 and 18 than never users (14.8%; p<0.0001). After adjusting for gender, childhood sexual abuse, novelty seeking (16 y/o), alcohol abuse (14-16 y/o), juvenile offending(14-16 y/o) and deviant peer affiliations(16 y/o), cannabis users who used 1-9 …
	Flory et al., 2004	USA	Cohort	481 participants	Followed from 11-12 to 19-21	Lifetime, past year, past month (self-report)	Alcohol use disorder (DSM-IV)	Early (<11-12 y/o) cannabis users had more risk of alcohol abuse/dependence compared with late (≥14-15 y/o) cannabis users (means: 1.27 vs. 0.60, p<0.05).
	Gicas et al., 2020	Canada	Cross-sectional	424 participants	Mean (SD) 40.7 (7.9)	Past month (self-report with urinalysis)	Nicotine dependence (FT) and substance use disorder (DSM-IV)	Early (≤15 y/o) cannabis users were more likely to have nicotine dependence compared with late (>15 y/o) cannabis users (data unavailable). However, both groups were as likely to have other drug dependence (alcohol: 17.4% vs 20.3%, χ2=0.48; p=0.488; cocaine: 61.8% vs 60.2%, χ2=0.10, p=0.751; heroin: 39.6% vs 30.5%, χ2=3.01, p=0.083; methamphetamine: 29.9% vs 22.9%, χ2=2.10, p=0.147).
	Guttmannova et al., 2017	USA	Cohort	808 participants	Followed from 10 to 33	Lifetime (self-report)	Substance (alcohol, nicotine) use disorders (DSM-IV)	Adolescent onset cannabis users (IRR=9.23, 95% CI=4.45-19.18), adult onset cannabis users (IRR=4.81, 95% CI=2.44-9.48) and adolescent limited cannabis users (IRR=5.97, 95% CI=2.79-12.77) had similar incidence of alcohol use disorder in adulthood (p>0.05). Adolescent onset cannabis users (IRR=4.86, 95% CI=3.28-7.21) and adult onset cannabis users (IRR=4.46, 95% CI=3.16-6.30) had increased incidenc…
	Lynskey et al., 2003	Australia	Cross-sectional	622 participants	Median (range) 30 (24-36)	Lifetime (self-report)	Illicit drug (sedatives, cocaine/stimulants, opioids) abuse (one symptom) and dependence (two symptoms)	Early (≤17 y/o) cannabis users had similar odds of sedatives abuse/dependence (OR=2.67; 95% CI=0.71-10.05, p>0.05) but increased odds of cocaine/stimulants (OR=4.13; 95% CI=1.91-8.93, p<0.05) and opioids (OR=3.67; 95% CI=1.02-13.14, p<0.05) abuse/dependence compared with their non-user co-twin. After adjustment for conduct disorder, the relationship for cocaine/stimulant abuse/dependence remained…
	Lynskey et al., 2012	Australia	Cohort	3824 participants	Mean (range) 32.1 (27-40)	Lifetime (self-report)	Nicotine dependence (CIDI), alcohol and other illicit drug (sedatives, cocaine, amphetamines, other stimulants, opioids, hallucinogens, phencyclidine, ketamine, solvents, inhalants) abuse and dependence (DSM-IV, SSAGA)	Although no analysis was performed, descriptive data indicate that rates of other illicit drug abuse or dependence linearly increased with decreasing age at first cannabis use.
	Moss et al., 2014	USA	Cross-sectional	4245 participants	Mean 28.2	Lifetime, past year, past month, past 24h (self-report)	Substance (DSM-IV) and tobacco (FT) abuse and dependence	Compared with non-users, early (<16 y/o) cannabis users had an increased prevalence of illegal drug dependence (aPR=1.85, p<0.05). No significant difference was found for alcohol (aPR=1.11, p>0.05) and other illegal drugs (aPR=1.62, p>0.05) abuses or for alcohol (aPR=0.90, p>0.05) and tobacco (aPR=1.16, p>0.05) dependences. Adjustments were made for age, sex and ethnicity.
	Rioux et al., 2018	Canada	Cohort	1030 participants	Followed from 6 to 28	Lifetime, past year (self-report)	Drug abuse (DSM-IV)	Early (<13 y/o) cannabis users presented higher levels of drug abuse symptoms (76.9%) by 28 y/o compared with those initiating cannabis use at 17 y/o (47.8%) and with those who did not use cannabis during adolescence (23.9%). For each year of delayed cannabis use onset, the odds of developing drug abuse symptoms (28 y/o) decreased by 31% (r2=0.09). After adjusting for substance use frequency at 1…
	Timberlake et al., 2007	USA	Cohort	5963 participants	Mean (SD) 22.3 (1.7)	Lifetime, past month (self-report)	Nicotine dependence (FT)	Late cannabis users in the older age group (23-27 y/o) had reduced odds (OR=0.86, 95% CI=0.78-0.95, p<0.01; aOR=0.82, 95% CI=0.73-0.93, p<0.01) of nicotine dependence compared with early cannabis users. This relationship was non-significant in the younger age group (18-22 y/o: OR=1.02, 95% CI=0.87-1.19, p>0.05; aOR=1.14, 95% CI=0.95-1.36, p>0.05). When both age groups were combined, the relations…
	Van Gundy and Rebellon, 2010	USA	Cohort	1126 participants	Range 18-23 at study end	Lifetime (self-report)	Past-year illicit drug (analgesics, cocaine, hallucinogens, heroin, inhalants, sedatives, stimulants and tranquillizers) abuse (CIDI, DSM-IV)	When controlling for sex, race-ethnicity, socioeconomic status, and teen other illicit drug use, early (14 y/o) cannabis users had increased odds of other illicit drug abuse in adulthood (aOR=2.33, 95% CI=1.14-4.76, p<0.05). When further adjusting for stress exposure, age, education, work and family status, this relationship was non-significant (OR=1.78, 95% CI=0.84-3.76, p>0.05).
Other
	Albertella et al., 2017	Australia	Cross-sectional	162 participants	Mean (SD) 20.4 (2.4)	Lifetime, past 6-month (self-report)	Psychological distress (DASS-21)	Compared with late (≥16 y/o) cannabis users, early (<16 y/o) cannabis users were more likely to be psychologically distressed (t[160]=2.9, p=0.004).
	Bechtold et al., 2015	USA	Cohort	506 participants	Mean (SD) 13.9 (0.8) at baseline, followed to 35.8 (0.8)	Lifetime, past year, past 6-month (self-report)	Mood disorder (DSM-IV)	Early-onset chronic cannabis users, late increasing users, adolescence-limited users, and low/nonusers had similar probability of a lifetime diagnosis of mood disorders (χ2=2.08; p>0.05).
	Cuenca-Royo et al., 2013	Spain	Cross-sectional	289 participants	Mean (SD) 21.5 (2.7)	Past year regular (>12 times, self-report)	Axis I psychiatric (DSM-IV) disorders (mood, anxiety, psychotic, eating and substance-induced disorders)	Age at first cannabis use was not associated with presence of axis I diagnosis of psychiatric disorder (OR=1.14, 95% CI=0.98-1.32, p>0.05)
	Copeland et al. 2021	USA	Cohort	1420 participants	Followed from 9 to 30	Lifetime, past 3-month (self-report)	Psychiatric (depression or anxiety) disorder (YAPA, DSM-V)	When adjusting for sex and ethnicity, early cannabis users (daily use or cannabis use disorder <16 y/o) had similar odds (OR=2.0, 95% CI=0.8-4.9, p=0.12) of psychiatric disorder in adulthood compared with non-users. This association remained non-significant when further adjusting for childhood disorders and adversities (aOR=0.3, 95% CI=0.1-1.0, p=0.06).
	Ellickson et al., 2004	USA	Cohort	5833 participants	Followed from 12-29	Lifetime, past year, past month (self-report with salivary analysis)	General health, mental health (MHI-5), life satisfaction (5-point scale)	Early (~13 y/o) high cannabis trajectory users had significantly worse overall health (adjusted mean[SE]=3.53[0.10]) than all other groups (stable light users at ≥13 y/o, adjusted mean[SE]=3.86[0.06]; occasional light users, adjusted mean[SE]=3.89[0.03]; steady increase users with no use at 13 y/o, adjusted mean[SE]=3.82[0.05], p<0.005). However, they had similar mental health (early high cannabi…
	Ellickson et al., 2005	USA	Cohort	6527 participants	Followed from 12 to 18	Lifetime, past year, past month (self-report with salivary analysis)	Mental health status (MHI-5)	Age of cannabis initiation use did not correlate with mental health status (r=0.02, p=0.43).
	Estrada et al., 2011	Spain	Cross-sectional	157 participants	Mean (SD) 17.0 (3.6)	Lifetime (self-report with urinalysis)	Psychiatric disorders (DSM-IV)	Age at first cannabis use correlates positively with age at onset of psychiatric disorder, for both schizophrenia subgroup (Beta=1.59, SE=0.27, p<0.001) and other psychiatric disorders subgroup (Beta=0.40, SE=0.14, p=0.006).
	Few et al., 2016	Australia, USA	Cohort	9583 participants	Range 24-40	Lifetime (self-report)	Nonsuicidal self-injury (e.g. self-report cuts or burns), conduct disorder (DSM-IV)	Early (<17 y/o) cannabis use significantly increased the odds of nonsuicidal self-injury (OR=2.15, 95% CI=1.75-2.65, p<0.0001) compared with late cannabis use. After adjusting for sex, age and twin cohort, the association remained significant (aOR=1.42, 95% CI=1.13-1.78, p<0.0001). Early cannabis use significantly increased the odds of conduct disorder (OR=2.76, 95% CI=2.37-3.22) compared with la…
	Flory et al., 2004	USA	Cohort	481 participants	Followed from 11-12 to 19-21	Lifetime, past year, past month (self-report)	Antisocial personality and internalizing disorder (DSM-IV)	Early (<11-12 y/o) cannabis users had similar risk of internalizing disorders compared with late (≥14-15 y/o) cannabis users (means: 0.92 vs. -0.08, p>0.05). Early (<11-12 y/o) cannabis users had similar risk of antisocial personality compared with late (≥14-15 y/o) cannabis users (means: 0.98 vs. 0.81, p>0.05).
	Hayatbakhsh et al., 2007	Australia	Cohort	3239 participants	Followed from 0 to 21	Past month (self-report)	Anxiety and depression symptoms (self-report, YASR)	Early-onset occasional cannabis users (<15 y/o; OR=1.4; 95% CI=0.9-2.2) and late-onset occasional cannabis users (≥15 y/o; OR=1.2; 95% CI=0.9-1.6) had similar odds of anxiety and depression compared with never users. Early-onset frequent cannabis users (<15 y/o; OR=2.5; 95% CI=1.6-4.0) and late-onset frequent cannabis users (≥15 y/o; OR=1.8; 95% CI=1.2-2.7) had increased odds of anxiety and depre…
	Rubino et al., 2012	Italy	Review	NA	NA	NA	Psychiatric disorders	Adolescent cannabis use increased the risk of later psychiatric problems.
	Schubart et al., 2010	Netherlands	Cross-sectional	17 698 participants	Mean (SD) 21.6 (4.2)	Lifetime, past month, past week (self-report)	Subclinical psychiatric experiences (CAPE)	When adjusting for age, gender, education level and age at first cannabis use, very early (<12 y/o) and early (12-15 y/o) cannabis users had (aOR) 1.82 (95% CI=1.23-2.70, p<0.05) and 1.16 (95% CI=1.01-1.32, p<0.05) times the odds of ranking in the highest 10% of scores on total CAPE score compared with middle-aged (15-18 y/o) cannabis users. These odds were similar in late (18-20 y/o, aOR=0.94, 9…
	Schuster et al., 2017	USA	Cross-sectional	50 participants	Mean (SD) 21.0 (1.6)	Past 3-month, past week (self-report with urinalysis)	Axis I psychiatric disorders (DSM-IV)	The mean (SD) age of cannabis initiation did not differ between cannabis users with (15.9 [1.7] y/o) and without (15.9 [2.1] y/o) a psychiatric diagnosis (p=1.00).
	Shah et al., 2017	India	Retrospective cohort	35 participants	Median (range) 24 (18-68)	Recent (urinalysis)	Cannabis-induced psychotic and mood disorders (DSM-IV)	Early (≤18 y/o) cannabis use significantly (p=0.03) predicted the progression to a psychiatric disorder. Later cannabis initiation significantly (p=0.01) predicted a favourable course of illness.
	Skinner et al., 2011	Ireland	Cross-sectional	1049 participants	Mean (range) 21.1 (17-54)	Lifetime (self-report)	Subclinical psychiatric experiences (CAPE)	Age at first cannabis use was not associated with total CAPE score.
aHR, adjusted hazard ratio; aOR, adjusted odds ratio; aPR, adjusted prevalence ratio; ASSIST, Alcohol, Smoking and Substance Involvement Screening Test; BMCQ, Brief Marijuana Consequences Questionnaire; BPRS, Brief psychiatric rating scale; BSHI, Beck Self-Harm Inventory; CAARMS, Comprehensive Assessment of At-Risk Mental States; CAPE, Community Assessment of Psychic Experiences; CES-D, Center fo…

## Sheet: Age at assessment
Table S3. Relationship between age at testing and cannabis adverse mental health and addiction effects
Study		Country	Design	Sample size	Age (y/o)	Cannabis use definition	Outcome	Results
Anxiety
	Meier et al., 2020	USA	Cohort	506 participants	Mean (SD) 13.4 (0.8) at baseline, followed to 26	Lifetime, past year, past 6-month (self-report)	Anxiety and depression problems (anxious/depressed scale, YSR).	The associations between recent cannabis use and anxiety/depression problems did not differ with age (F=0.62, p=0.911).
Depression
	Horwood et al., 2012	Australia	Cohort	4 studies; 6900 participants	Range 13-25 at baseline, followed to 19-34	Lifetime, past year, past 6-month, past month (self-report)	Depression symptoms (GDS, SMFQ depression subscale, DASS depression subscale, DISC, CIDI).	There was a negative age x cannabis use interaction indicating that the strength of association between cannabis use frequency and depressive symptoms decreased with increasing age (B=-0.038, SE=0.019, p<0.05). At 15 y/o, the adjusted mean difference in depression scores for weekly users and non-users was 0.31 (95% CI=0.21–0.40) SD. At 30 y/o, it decreased to 0.13 (95% CI=0.02–0.25) SD.
	Meier et al., 2020	USA	Cohort	506 participants	Mean (SD) 13.4 (0.8) at baseline, followed to 26	Lifetime, past year, past 6-month (self-report)	Anxiety and depression problems (anxious/depressed scale, YSR).	The associations between recent cannabis use and depression symptoms differed with age (F=1.68, p=0.030) but when combining anxiety and depression together, this relationship became non-significant (F=0.62, p=0.911). Recent cannabis use was significantly associated with depressive symptoms only at 15, 16 and 24 y/o but not between 17-23 y/o or 25-26 y/o. Thus, this association was not larger at f…
	Patton et al., 2002	Australia	Cohort	1601 participants	Range 14-15 followed to 20-21	Self report, past 6 months, past 12 months at sudy end	Depression and anxiety (CIS-R score ≥ 12).	Compared with non-users (<5 times/year), past-year daily cannabis use in adult women was associated with 5.6 (95% CI=2.6-12) times the (adjusted) odds of depression and anxiety at 20-21 y/o after adjustment for intercurrent other substance. Whereas weekly or more frequent cannabis use in female teenagers was associated with 1.9 (95% CI=1.1-3.3) times the odds of depression and anxiety at 20-21 y/…
Suicidality
	Fergusson et al., 2002	New Zealand	Cohort	1265 participants	Followed from 15 to 21	Past year (self-report)	Suicide ideations and attempts (past year)	The strength of the association between cannabis use frequency and suicidal ideations and attempts varied with age (significant age x cannabis use interactions for ideation, B[SE]=-0.08 [0.03], p<0.05; and attempt, B[SE]=-0.15 [0.05], p<0.01]). At 14-15 y/o, weekly cannabis users had 7.3 times the odds of suicidal ideation and 13.1 times the incidence rate of suicidal attempts compared with non-u…
Cannabis use and cannabis use disorders
	Chen et al., 1998	USA	Cohort	706 participants	Followed from 15 to 35	Lifetime (≥10 times), past year (self-report)	Cannabis cessation/continuation (past year, self-report)	Participants' age predicted cannabis cessation (R=0.20; aR=0.14). At 18 y/o, 78% of the sample had started using cannabis but only 3.3% had stopped using. Participants younger than 22 y/o (≤16 y/o, OR=0.10, p<0.001; 17 y/o, OR=0.23, p<0.001; 18 y/o, OR=0.29, p<0.001; 19 y/o, OR=0.31, p<0.001; 20 y/o, OR=0.48, p<0.05; 21 y/o, OR=0.27, p<0.001; 22 y/o, OR=0.41, p<0.01) were less likely to stop usin…
	Fergusson et al., 2000	New Zealand	Cohort	930 participants	Mean 22.4	Lifetime, past year (self-report)	Cannabis/substance dependence (generic DSM-5, CIDI).	Estimated cumulative risk (%) of cannabis dependence increased gradually from 0.0% at 16 y/o to 9.0% at 21 y/o (n=930, descriptive data only).
	Madruga et al., 2021	Brazil	Cross-sectional	3828 participants	Range 15-64	Lifetime, past year (self-report)	Current cannabis use (self-report)	The odds of current or past-year cannabis use reduced by 0.95 times (95% CI=0.92-0.98, p unavailable) with each year of successive age.
	Padovano and Miranda, 2018	USA	Cross-sectional	85 participants	Mean (SD) 19.8 (2.0)	Past-month (≥2 times/week, self-report)	Cannabis use disorder (DSM-IV), cannabis craving and subjective response	"Where cannabis use disorder symptoms were associated with blunted stimulation when not using and enhanced stimulatory effects of use, age was associated with greater stimulation when not using (b=0.19, beta=0.14, 95% CI=0.02 to 0.27, p=0.026) and blunted stimulatory effects of use (b=-0.18, beta=-0.13, 95% CI=-0.23 to 0.04, p=0.004). Age was also associated with blunted high following cannabis u…
	Wagner and Anthony, 2002	USA	Cross-sectional	8098 participants	15-54	Lifetime (self-report)	Cannabis use disorder, cocaine, and alcohol use disorders (DSM-III)	The cumulative probability of cannabis dependence remained below 1% until 14 y/o among cannabis users, but sharply increased in the following years until reaching 9% by 30 y/o.
Substance use and substance use disorder
	Cuenca-Royo et al., 2012	Spain	Cross-sectional	289 participants	Mean (SD) 21.5 (2.7)	Past year regular (>12 times, self-report)	Substance use disorder (DSM-IV)	Age was associated with presence of substance use disorder (aOR=0.8, 95% CI=0.6-0.9) among cannabis users.
	Fergusson et al., 2002	New Zealand	Cohort	1265 participants	Followed from 15 to 21	Past year (self-report)	Other illicit drug (solvents, sedatives, stimulants, prescription drugs, opiates, cocaine, hallucinogens and others) use (past-year, self-report)	The strength of the association between cannabis use frequency and other illicit drug use varied with age (significant age x cannabis use interaction B[SE]= -0.17 [0.06], p<0.005). At 14-15 y/o, weekly cannabis users had 234.4 times the odds of other illicit drug use compared with non-users (95% CI and p unavailable). These odds ratio then decreased to 52.9 at 17-18 y/o and 12.0 at 20-21 y/o. The…
	Fergusson et al., 2006	New Zealand	Cohort	1265 participants	Followed from 0 to 25	Lifetime (self-report)	Other illicit drug (solvents, stimulants, barbiturates, prescription medication, opiates, cocaine, hallucinogens, plant extracts) use and abuse/dependence (DSM-III, DSM-IV)	Cannabis use was associated with other illicit drug use and this relationship varied with age (B=−0.12, SE=0.01, p<0.0001), indicating that "with increasing age the slope of the dose–response relationship between cannabis and other illicit drug use declined". The strength of the association between cannabis use frequency and other illicit drug use decreased with age (B=−0.10, SE=0.02, p<0.0001). …
	Van Gundy and Rebellon, 2010	USA	Cohort	1126 participants	Range 18-23 at study end	Lifetime (self-report)	Past-year illicit drug (analgesics, cocaine, hallucinogens, heroin, inhalants, sedatives, stimulants and tranquillizers) use (self-report) and abuse (CIDI, DSM-IV)	The odds of other illicit drug abuse are reduced by age (OR=0.23, 95% CI=0.09-0.63, p<0.01) whereas the odds of other illicit drug use are unchanged by age (OR=1.01, 95% CI=0.69-1.48, p>0.07). The cannabis gateway effect is muted by age whereby the effect of adolescent cannabis exposure on illicit drug use is stronger for participants younger than 21 y/o.
Other
	Cuenca-Royo et al., 2012	Spain	Cross-sectional	289 participants	Mean (SD) 21.5 (2.7)	Past year regular (>12 times, sefl-report)	Axis I and II psychiatric disorders (DSM-IV)	Age was associated with presence of Axis I non substance use disorder diagnosis (OR=1.1, 95% CI=1.04-1.3, p<0.05; aOR=1.1, 95% CI=1.03-1.3, p>0.05) but not with presence of Axis I and/or II diagnosis (aOR=0.9, 95% CI=0.7-1.1) among cannabis users.
aOR, adjusted odds ratio; aR, adjusted partial correlation statistics; CI, confidence interval; CIDI, Composite International Diagnostic Interview; CIS-R, Revised clinical interview schedule; DASS, Depression Anxiety Stress Scale; DIS, Diagnostic Interview Schedule; DISC, Diagnostic Interview Schedule for Children; DSM-III, Diagnostic and Statistical Manual of Mental Disorders 3rd edition; DSM-IV…

## Sheet: Duration
Table S4. Relationship between duration of cannabis use and its adverse mental health and addiction effects
Study		Country	Design	Sample size	Age (y/o)	Cannabis use definition	Outcome	Results
Psychosis and related disorders
	Di Forti et al., 2009	England	Cross-sectional	454 participants	Mean (SD) 25.8 (6.4)	Lifetime (self-report)	Psychosis (ICD-10)	Using cannabis for >5 years increased the odds (OR=2.4, 95% CI=1.2-4.7, p<0.05) of experiencing a first episode psychosis compared with using cannabis for ≤5 years. When adjusting for age, gender, ethnicity, other stimulant use, education and employment status, this relationship became non-significant (aOR=2.1, 95% CI=0.9-8.4, p>0.05).
	Frascarelli et al., 2016	Italy	Cross-sectional	43 participants	Mean (SD) 39.9 (9.0)	Lifetime and prior to psychosis onset (self-report)	Age of onset of psychotic disorder (DSM-IV)	The age of onset of psychotic disorder did not correlate with duration of cannabis use (r=-0.253, p=0.268).
	McGrath et al., 2010	Australia	Cohort	3801 participants	Followed from 0 to 21	Lifetime (≥6 years)	Non-affective psychosis (schizophrenia, persistent delusional disorder or transient psychotic disorder, ICD-10), delusional-like experience (PDI), hallucinations (YSR)	When adjusting for age and sex, cannabis users who used for ≥6 years were at increased risk of experiencing a nonaffective psychosis (aOR=2.2; 95% CI=1.1-4.5), delusions (aOR=4.3; 95% CI=3.2-5.8), and hallucinations (aOR=2.8; 95% CI=1.9-4.1) compared with non-users. A similar increased risk of delusions was found in cannabis users who used for 4-5 years (aOR=2.5, 95% CI=1.9-3.4) and ≤3 years (aOR…
	Valmaggia et al., 2014	United Kingdom	Cohort	182 participants	Mean (SD) 22.9 (4.5)	Lifetime, past month (self-report)	Psychosis (clinical evaluation)	The rate of transition to psychosis was not influenced by duration of cannabis use: 16.7% long-term (≥5 years) cannabis users transitioned to psychosis compared with 9.5% short-term (<5 years) cannabis users (x2=1.483, p=0.223).
Anxiety
	Boden et al., 2020	New Zealand	Cohort	1065 participants	Followed from 0 to 35	Past year (self-report) since 15 y/o	Anxiety disorders including generalized anxiety disorder, social phobia, specific phobia, panic disorder and agoraphobia (DSM-IV)	The unadjusted OR for anxiety disorders in the early-onset chronic (16-year duration of weekly use) cannabis user relative to non-user (0-year duration of weekly use) latent classes was 2.1 (95% CI=1.0-4.2, p=0.042). When adjusting for childhood covariates (sex, novelty-seeking, conduct disorder in mid-adolescence, parental illicit drug use, deviant peer affiliations, changes in parental figures,…
	Chabrol et al., 2004	France	Cross-sectional	212 participants	Mean (SD) 18.3 (1.8)	Lifetime (self-report)	Anxiety (STAI)	Anxiety did not correlate (r=0.00, p>0.05) with cannabis use duration.
	Cloak et al., 2015	USA	Cross-sectional	122 participants	Mean (SD) 18.9 (0.4), range 13-23	Cumulative lifetime joints (self-report)	Anxiety symptoms (BPRS anxiety domain score including anxiety, guilt, suspiciousness and tension; SCL-90R)	More lifetime cannabis use (number of joints) was associated with higher anxiety symptoms ([positive correlation], r=0.29, p=0.021) score on the BPRS and higher phobic anxiety scores (([positive correlation], r=0.22, p=0.042) on the SCL-90R.
	Han et al., 2010	USA	Cross-sectional	29 195 participants	Range 35-49	Lifetime (self-report)	Medical diagnosis of anxiety (self-report)	Individuals who used cannabis for ≥11 years had (OR) 2.79 times the odds (95% CI=2.45-3.18) of anxiety compared with cannabis non-users (mean[SE] prevalence: 12.41[0.49] % vs. 4.83[0.23] %). Those who used cannabis for 2-10 years had (OR) 2.30 times the odds (95% CI =1.99-2.67) of anxiety compared with cannabis non-users (mean[SE] prevalence: 10.46[0.52] % vs. 4.83[0.23] %). Those who used cannab…
	Meier et al., 2020	USA	Cohort	506 participants	Mean (SD) 13.4 (0.8) at baseline, followed to 26	Lifetime, past year, past 6-month (self-report)	Anxiety and depression problems (anxious/depressed scale, YSR).	Longer duration of weekly cannabis use was associated with increases in anxiety/depression problems. When controlling for time-varying covariates, each additional year of weekly cannabis use increased anxiety/depression problems (b=0.009, p=0.001). When duration of weekly cannabis use increased by one standard deviation, anxiety/depression problems also increased by 0.006 standard deviation units.
Depression and suicidality
	Boden et al, 2020	New Zealand	Cohort	1065 participants	Followed from 0 to 35	Past year (self-report) since 15 y/o	Major depression disorder (DSM-IV) and suicidal ideation	The unadjusted OR for major depression and suicidal ideation in the early-onset chronic (16-year duration of weekly use) cannabis user relative to non-user (0-year duration of weekly use) latent classes were 1.6 (95% CI=0.8-3.3, p=0.22) and 4.2 (95% CI=1.5-11.9, p=0.009). When adjusting for childhood covariates (sex, novelty-seeking, conduct disorder in mid-adolescence, parental illicit drug use,…
	Chabrol et al., 2004	France	Cross-sectional	212 participants	Mean (SD) 18.3 (1.8)	Lifetime (self-report)	Depressive disorders (CESDS)	The CESDS score correlated positively (r=0.19, small effect size) with cannabis use duration (p<0.05).
	Fairman and Anthony, 2012	USA	Cross-sectional	173 775 participants	Including ≥18	Lifetime (self-report)	Depression spells (sadness, discouragement, or loss of interest lasting most of the day, nearly every day, for ≥2 weeks and ≥1 clinical feature, i.e. problems with sleep, appetite, energy, the ability to concentrate or remember, or feelings of low self-worth)	Individuals who used cannabis for ≥11 years had (OR) 2.81 times the odds (95% CI=2.52-3.14) of depression compared with cannabis non-users (mean [SE] prevalence: 20.80 [0.65]% vs. 8.54 [0.30]%). Those who used cannabis for 2-10 years had (OR) 2.10 times the odds (95% CI=1.86-2.37) of depression compared with cannabis non-users (mean [SE] prevalence: 16.40 [0.64]% vs. 8.54 [0.30]%). Those who used…
	Han et al., 2010	USA	Cross-sectional	29 195 participants	Range 35-49	Lifetime (self-report)	Medical diagnosis of depression (self-report)	Individuals who used cannabis for ≥11 years had (OR) 2.81 times the odds (95% CI=2.52-3.14) of depression compared with cannabis non-users (mean [SE] prevalence: 20.80 [0.65]% vs. 8.54 [0.30]%). Those who used cannabis for 2-10 years had (OR) 2.10 times the odds (95% CI=1.86-2.37) of depression compared with cannabis non-users (mean [SE] prevalence: 16.40 [0.64]% vs. 8.54 [0.30]%). Those who used…
	Han et al., 2019	USA	Repeated cross-sectional	101 000 participants	Including 12-25	Lifetime, past year (self-report)	Past-year major depressive episode (DSM-IV)	Among adolescents (12-17 y/o), depression was reported less often among cannabis users who used the longer time (2-3 years: 20.7 [SE=1.40]%; >3 years: 20.0 [1.22]%) than in cannabis users who used the shorter time (≤1 year: 23.9 [1.10]%; 1-2 years, 26.5 [1.13]%, p=0.0014). This relationship was similar among young adults (18-25 y/o) (≤1 year, 23.9 [1.10]%; 1-2 years, 26.5 [1.13]%, 2-3 years, 20.7…
	Meier et al., 2020	USA	Cohort	506 participants	Mean (SD) 13.4 (0.8) at baseline, followed to 26	Lifetime, past year, past 6-month (self-report)	Anxiety and depression problems (anxious/depressed scale, YSR).	Longer duration of weekly cannabis use was associated with increases in anxiety/depression problems. When controlling for time-varying covariates, each additional year of weekly cannabis use increased anxiety/depression problems (b=0.009, p=0.001). When duration of weekly cannabis use increased by one standard deviation, anxiety/depression problems also increased by 0.006 standard deviation units.
Cannabis use disorders
	Boden et al., 2020	New Zealand	Cohort	1065 participants	Followed from 0 to 35	Past year (self-report) since 15 y/o	Cannabis use disorder (DSM-IV)	The unadjusted OR for cannabis use disorder in the early-onset chronic (16-year duration of weekly use) cannabis user relative to non-user (0-year duration of weekly use) latent classes is 300 (95% CI=38-2378, p<0.001). When adjusting for childhood covariates (sex, novelty-seeking, conduct disorder in mid-adolescence, parental illicit drug use, deviant peer affiliations, changes in parental figur…
	Butterworth et al., 2014	Australia	Cross-sectional	6935 participants	Range 16-85	Lifetime (≥5 times, self-report)	Cannabis use disorder (ICD-10)	The median time between cannabis initiation and cannabis use disorder onset was two years and 90% of onset happened eight years after cannabis initiation.
	Chabrol et al., 2000	France	Cross-sectional	256 participants	Mean (SD) 17.1 (1.2)	self-report	Cannabis use disorder (DSM-IV)	Among cannabis users who used for >3 years, 63.6% are cannabis dependent. Among those who used for <1 year, 31.4% are cannabis dependent.
	Chen et al., 1997	USA	Cross-sectional	9284 participants	Including >12	Past year (self-report)	Cannabis dependence (NHSDA, DSM-IV)	Duration of cannabis use was not a significant predictor of cannabis dependence (OR=1.04, 95% CI=0.999-1.08, p>0.05) but when duration was squared, it became significant (OR=0.998, 95% CI=0.996-0.999, p<0.01). However, both relationships became non-significant when adjusting for sociodemographic characteristics and other substance (alcohol, tobacco, illicit drugs) use frequency (duration: aOR=1.0…
	Han et al., 2019	USA	Repeated cross-sectional	101 000 participants	Including 12-25	Lifetime, past-year (self-report)	Past-year cannabis use disorder (DSM-IV)	Among adolescents (12-17 y/o), the 12-month prevalence of cannabis use disorder increased from 8.8% (95% CI=7.44-10.25%) in the first year after cannabis initiation, to 14.7% (95% CI=13.01-16.54%) in the second year, 19.1% (95% CI=16.79-21.72%) in the third year, and 25.3% (95% CI=22.61-28.24%) in the fourth year and after. When adjusting for age, sex, ethnicity, family income, ages at first alco…
	Von Sydow et al., 2001	Germany	Cohort	2446 participants	Range 14-24 at baseline	Lifetime, past year (self-report)	Cannabis abuse/dependence (Munich CIDI, DSM-IV)	Cannabis users developed cannabis abuse on average 2.0 years (range: 0–10 years) and dependence 2.4 years (range 0–10 years) after cannabis initiation.
Substance use disorders
	Boden et al, 2020	New Zealand	Cohort	1065 participants	Followed from 0 to 35	Past year (self-report) since 15 y/o	Adolescent (<18 y/o)	The OR for nicotine dependence in the early-onset chronic (16-year duration of weekly use) cannabis user class relative to non-user (0-year duration of weekly use) latent class is 10.7 (95% CI=5.6-20.5, p<0.001). When adjusted for childhood covariates (sex, novelty-seeking, conduct disorder in mid-adolescence, parental illicit drug use, deviant peer affiliations, changes in parental figures, expo…
	Cuenca-Royo et al., 2012	Spain	Cross-sectional	289 participants	Mean (SD) 21.5 (2.7)	Past year regular (>12 times, sefl-report)	Substance use disorder (DSM-IV)	When adjusting for living arrangements, employment status, educational level, treatment of psychopathology or addiction and duration of consumption, cannabis users who used for 5-7 years had similar odds (aOR=0.8, 95% CI=0.4-1.9) of substance use disorder compared with those who used for 1-4 years. Cannabis users who used for >7 years had (aOR) 7.3 times the odds (95% CI=1.7-31.5) of substance us…
	Degenhardt et al., 2009	USA	Cross-sectional	9282 participants	Including ≥18	Lifetime (self-report)	Substance (cocaine, tranquillizers, stimulants, pain killers, prescription drugs, heroin, opium, glue, LSD, peyote) use disorder (DSM-IV)	The duration of use was significantly associated with drug dependence among cannabis users (aOR=0.8, 95% CI=0.8-0.9, p<0.05).
	Han et al., 2019	USA	Repeated cross-sectional	101 000 participants	Including 12-25	Lifetime, past-year (self-report)	Past-year substance (alcohol, cocaine, heroin, hallucinogens, inhalants, prescription stimulants, tranquillizers/sedatives, opioids) use disorder (DSM-IV), nicotine dependence (NDSS)	Among adolescents, the prevalences (SE) of nicotine dependence (≤1 year, 2.0 [0.37]%; 1-2 years, 4.5 [0.52]%, 2-3 years, 7.2 [0.83]%; >3 years, 14.1 [1.10]%, p<0.0001), alcohol use disorder (≤1 year, 7.9 [0.68]%; 1-2 years, 10 [0.72]%, 2-3 years, 13.4 [1.10]%; >3 years, 15.7 [1.23]%, p<0.0001), cocaine use disorder (≤1 year, 0.97 [0.28]%; 1-2 years, 1.7 [0.30]%, 2-3 years, 3.5 [0.62]%; >3 years, …
Other
	Camera et al., 2012	USA	Cross-sectional	100 participants	Mean (SD) 22.2 (2.6), range 18-35	Lifetime (self-report)	Cannabis use frequency	Cannabis use frequency correlates positively with duration of cannabis use (Pearson r=0.318, p=0.001).
	Chabrol et al., 2004	France	Cross-sectional	212 participants	Mean (SD) 18.3 (1.8)	Lifetime (self-report)	Borderline personality disorders (BPI)	BPI score positively correlates (r=0.19, small effect size) with cannabis use duration (p<0.05).
	Cloak et al., 2015	USA	Cross-sectional	122 participants	Mean (SD) 18.9 (0.4), range 13-23	Cumulative lifetime joints (self-report)	Psychiatric symptoms (BPRS, SCL-90R).	More lifetime cannabis use was associated with higher distress ([positive correlation], r=0.25, p=0.025) and higher obsessive-compulsive score ([positive correlation], r=0.26, p=0.016).
	Cuenca-Royo et al., 2012	Spain	Cross-sectional	289 participants	Mean (SD) 21.5 (2.7)	Past year regular (>12 times, self-report)	Axes I and II psychiatric disorders (DSM-IV)	Cannabis users who used for 5-7 years had similar odds (OR=0.74, 95% CI=0.37-1.5) of being diagnosed with an axis I psychiatric disorder than those who used for 1-4 years. Cannabis users who used for >7 years had also similar odds (OR=1.7, 95% CI=0.84-3.4) of being diagnosed with an axis I psychiatric disorder than those who used for 1-4 years. When adjusting for living arrangements, employment s…
aOR; adjusted odds ratio; BPI, Borderline Personality Inventory; BPRS, Brief psychiatric rating scale; CESDS, Center for Epidemiological Studies-Depression scale; CI, confidence interval; CIDI, Composite international diagnostic interview; CUD, cannabis use disorder; DSM-III, Diagnostic and Statistical Manual of Mental Disorders 3rd edition; DSM-IV, DSM 4th edition; DSM-V, DSM 5th edition; ICD-10…
